# Supplementary material for: Species Distribution 2.0: An Accurate Time- and Cost-Effective Method of Prospection Using Street View Imagery
Source: PLoS One. 2016 Jan 11;11(1):e0146899. doi: 10.1371/journal.pone.0146899 (PMC4709242; doi:10.1371/journal.pone.0146899)
Supplement: S1 Table — Geographical coordinates of prospected cells, with presence data from the Anthos database (Anthos), presence or absence data from SVI prospection (SVI), and accurate geographical coordinates of SVI presence (PresenceX, PresenceY). The ‘type’ column indicates the use of data in GLMs and in validation against field data. (TXT) [file pone.0146899.s003.txt]

ID	XMIN	XMAX	YMIN	YMAX	Type	Anthos	SVI	PresenceX	PresenceY
139	-8.089030000000005	-7.989030000000005	43.637496999999996	43.737496999999998	GLM	NA	0	NA	NA
140	-7.989030000000005	-7.889030000000005	43.637496999999996	43.737496999999998	GLM	NA	0	NA	NA
141	-7.889030000000005	-7.789030000000006	43.637496999999996	43.737496999999998	GLM	NA	1	-7.802	43.720
142	-7.789030000000006	-7.689030000000006	43.637496999999996	43.737496999999998	GLM	NA	0	NA	NA
144	-7.589030000000006	-7.489030000000007	43.637496999999996	43.737496999999998	GLM	NA	0	NA	NA
266	-8.089030000000005	-7.989030000000005	43.537496999999995	43.637496999999996	GLM	NA	0	NA	NA
267	-7.989030000000005	-7.889030000000005	43.537496999999995	43.637496999999996	GLM	NA	0	NA	NA
269	-7.789030000000006	-7.689030000000006	43.537496999999995	43.637496999999996	GLM	NA	0	NA	NA
271	-7.589030000000006	-7.489030000000007	43.537496999999995	43.637496999999996	GLM	NA	0	NA	NA
286	-6.089030000000012	-5.989030000000012	43.537496999999995	43.637496999999996	GLM	NA	0	NA	NA
400	-7.389030000000007	-7.289030000000007	43.437496999999993	43.537496999999995	GLM	NA	1	-7.300	43.477
403	-7.089030000000008	-6.989030000000009	43.437496999999993	43.537496999999995	GLM	NA	0	NA	NA
405	-6.889030000000009	-6.789030000000009	43.437496999999993	43.537496999999995	GLM	NA	0	NA	NA
419	-5.489030000000014	-5.389030000000014	43.437496999999993	43.537496999999995	GLM	NA	0	NA	NA
435	-3.889030000000019	-3.789030000000019	43.437496999999993	43.537496999999995	Validation	1	1	-3.847	43.473
517	-8.389030000000004	-8.289030000000004	43.337496999999992	43.437496999999993	GLM	NA	1	-8.330	43.385
521	-7.989030000000005	-7.889030000000005	43.337496999999992	43.437496999999993	GLM	NA	0	NA	NA
528	-7.289030000000007	-7.189030000000008	43.337496999999992	43.437496999999993	GLM	NA	0	NA	NA
529	-7.189030000000008	-7.089030000000008	43.337496999999992	43.437496999999993	GLM	NA	0	NA	NA
531	-6.989030000000009	-6.889030000000009	43.337496999999992	43.437496999999993	GLM	NA	0	NA	NA
538	-6.289030000000011	-6.189030000000011	43.337496999999992	43.437496999999993	GLM	NA	0	NA	NA
546	-5.489030000000014	-5.389030000000014	43.337496999999992	43.437496999999993	GLM	NA	0	NA	NA
550	-5.089030000000015	-4.989030000000016	43.337496999999992	43.437496999999993	GLM	NA	0	NA	NA
557	-4.389030000000018	-4.289030000000018	43.337496999999992	43.437496999999993	GLM	NA	0	NA	NA
561	-3.989030000000019	-3.889030000000019	43.337496999999992	43.437496999999993	Validation	1	0	NA	NA
562	-3.889030000000019	-3.789030000000019	43.337496999999992	43.437496999999993	Validation	1	0	NA	NA
565	-3.589030000000018	-3.489030000000018	43.337496999999992	43.437496999999993	GLM	NA	0	NA	NA
569	-3.189030000000018	-3.089030000000018	43.337496999999992	43.437496999999993	Validation	1	1	-3.112	43.342
573	-2.789030000000018	-2.689030000000018	43.337496999999992	43.437496999999993	Validation	1	1	-2.733	43.419
582	-1.889030000000017	-1.789030000000017	43.337496999999992	43.437496999999993	GLM	NA	1	-1.792	43.391
639	-8.889030000000002	-8.789030000000002	43.237496999999991	43.337496999999992	GLM	NA	0	NA	NA
643	-8.489030000000003	-8.389030000000004	43.237496999999991	43.337496999999992	GLM	NA	0	NA	NA
646	-8.189030000000004	-8.089030000000005	43.237496999999991	43.337496999999992	GLM	NA	0	NA	NA
647	-8.089030000000005	-7.989030000000005	43.237496999999991	43.337496999999992	GLM	NA	0	NA	NA
652	-7.589030000000006	-7.489030000000007	43.237496999999991	43.337496999999992	GLM	NA	0	NA	NA
655	-7.289030000000007	-7.189030000000008	43.237496999999991	43.337496999999992	GLM	NA	0	NA	NA
673	-5.489030000000014	-5.389030000000014	43.237496999999991	43.337496999999992	GLM	NA	0	NA	NA
674	-5.389030000000014	-5.289030000000015	43.237496999999991	43.337496999999992	GLM	NA	0	NA	NA
677	-5.089030000000015	-4.989030000000016	43.237496999999991	43.337496999999992	GLM	NA	0	NA	NA
680	-4.789030000000016	-4.689030000000017	43.237496999999991	43.337496999999992	GLM	NA	0	NA	NA
681	-4.689030000000017	-4.589030000000017	43.237496999999991	43.337496999999992	GLM	NA	0	NA	NA
687	-4.089030000000019	-3.989030000000019	43.237496999999991	43.337496999999992	GLM	NA	0	NA	NA
692	-3.589030000000018	-3.489030000000018	43.237496999999991	43.337496999999992	GLM	NA	0	NA	NA
696	-3.189030000000018	-3.089030000000018	43.237496999999991	43.337496999999992	Validation	1	1	-3.140	43.333
697	-3.089030000000018	-2.989030000000018	43.237496999999991	43.337496999999992	GLM	NA	1	-3.074	43.327
698	-2.989030000000018	-2.889030000000018	43.237496999999991	43.337496999999992	GLM	NA	1	-2.980	43.335
700	-2.789030000000018	-2.689030000000018	43.237496999999991	43.337496999999992	GLM	NA	1	-2.753	43.325
701	-2.689030000000018	-2.589030000000017	43.237496999999991	43.337496999999992	Validation	1	1	-2.677	43.335
702	-2.589030000000017	-2.489030000000017	43.237496999999991	43.337496999999992	GLM	NA	0	NA	NA
703	-2.489030000000017	-2.389030000000017	43.237496999999991	43.337496999999992	Validation	1	1	-2.448	43.319
704	-2.389030000000017	-2.289030000000017	43.237496999999991	43.337496999999992	Validation	1	1	-2.365	43.304
705	-2.289030000000017	-2.189030000000017	43.237496999999991	43.337496999999992	GLM	NA	1	-2.260	43.293
706	-2.189030000000017	-2.089030000000017	43.237496999999991	43.337496999999992	Validation	1	1	-2.166	43.279
707	-2.089030000000017	-1.989030000000017	43.237496999999991	43.337496999999992	Validation	1	1	-2.005	43.320
708	-1.989030000000017	-1.889030000000017	43.237496999999991	43.337496999999992	Validation	1	1	-1.971	43.329
767	-8.789030000000002	-8.689030000000002	43.137496999999989	43.237496999999991	GLM	NA	0	NA	NA
772	-8.289030000000004	-8.189030000000004	43.137496999999989	43.237496999999991	GLM	NA	0	NA	NA
776	-7.889030000000005	-7.789030000000006	43.137496999999989	43.237496999999991	GLM	NA	0	NA	NA
779	-7.589030000000006	-7.489030000000007	43.137496999999989	43.237496999999991	GLM	NA	0	NA	NA
780	-7.489030000000007	-7.389030000000007	43.137496999999989	43.237496999999991	GLM	NA	0	NA	NA
781	-7.389030000000007	-7.289030000000007	43.137496999999989	43.237496999999991	GLM	NA	0	NA	NA
791	-6.389030000000011	-6.289030000000011	43.137496999999989	43.237496999999991	GLM	NA	0	NA	NA
801	-5.389030000000014	-5.289030000000015	43.137496999999989	43.237496999999991	GLM	NA	0	NA	NA
808	-4.689030000000017	-4.589030000000017	43.137496999999989	43.237496999999991	GLM	NA	0	NA	NA
809	-4.589030000000017	-4.489030000000017	43.137496999999989	43.237496999999991	GLM	NA	0	NA	NA
812	-4.289030000000018	-4.189030000000018	43.137496999999989	43.237496999999991	GLM	NA	0	NA	NA
813	-4.189030000000018	-4.089030000000019	43.137496999999989	43.237496999999991	GLM	NA	0	NA	NA
816	-3.889030000000019	-3.789030000000019	43.137496999999989	43.237496999999991	GLM	NA	0	NA	NA
825	-2.989030000000018	-2.889030000000018	43.137496999999989	43.237496999999991	GLM	NA	0	NA	NA
835	-1.989030000000017	-1.889030000000017	43.137496999999989	43.237496999999991	GLM	NA	0	NA	NA
889	-9.289030000000000	-9.189030000000001	43.037496999999988	43.137496999999989	GLM	NA	0	NA	NA
893	-8.889030000000002	-8.789030000000002	43.037496999999988	43.137496999999989	GLM	NA	0	NA	NA
899	-8.289030000000004	-8.189030000000004	43.037496999999988	43.137496999999989	GLM	NA	0	NA	NA
902	-7.989030000000005	-7.889030000000005	43.037496999999988	43.137496999999989	GLM	NA	0	NA	NA
904	-7.789030000000006	-7.689030000000006	43.037496999999988	43.137496999999989	GLM	NA	0	NA	NA
905	-7.689030000000006	-7.589030000000006	43.037496999999988	43.137496999999989	GLM	NA	0	NA	NA
906	-7.589030000000006	-7.489030000000007	43.037496999999988	43.137496999999989	GLM	NA	0	NA	NA
907	-7.489030000000007	-7.389030000000007	43.037496999999988	43.137496999999989	GLM	NA	0	NA	NA
909	-7.289030000000007	-7.189030000000008	43.037496999999988	43.137496999999989	GLM	NA	0	NA	NA
910	-7.189030000000008	-7.089030000000008	43.037496999999988	43.137496999999989	Validation	1	0	NA	NA
913	-6.889030000000009	-6.789030000000009	43.037496999999988	43.137496999999989	GLM	NA	0	NA	NA
918	-6.389030000000011	-6.289030000000011	43.037496999999988	43.137496999999989	GLM	NA	0	NA	NA
920	-6.189030000000011	-6.089030000000012	43.037496999999988	43.137496999999989	GLM	NA	0	NA	NA
937	-4.489030000000017	-4.389030000000018	43.037496999999988	43.137496999999989	GLM	NA	0	NA	NA
938	-4.389030000000018	-4.289030000000018	43.037496999999988	43.137496999999989	GLM	NA	0	NA	NA
942	-3.989030000000019	-3.889030000000019	43.037496999999988	43.137496999999989	GLM	NA	0	NA	NA
944	-3.789030000000019	-3.689030000000018	43.037496999999988	43.137496999999989	GLM	NA	0	NA	NA
951	-3.089030000000018	-2.989030000000018	43.037496999999988	43.137496999999989	GLM	NA	0	NA	NA
952	-2.989030000000018	-2.889030000000018	43.037496999999988	43.137496999999989	GLM	NA	0	NA	NA
954	-2.789030000000018	-2.689030000000018	43.037496999999988	43.137496999999989	Validation	1	0	NA	NA
960	-2.189030000000017	-2.089030000000017	43.037496999999988	43.137496999999989	GLM	NA	0	NA	NA
965	-1.689030000000017	-1.589030000000017	43.037496999999988	43.137496999999989	GLM	NA	0	NA	NA
1018	-9.089030000000001	-8.989030000000001	42.937496999999986	43.037496999999988	GLM	NA	0	NA	NA
1020	-8.889030000000002	-8.789030000000002	42.937496999999986	43.037496999999988	GLM	NA	0	NA	NA
1027	-8.189030000000004	-8.089030000000005	42.937496999999986	43.037496999999988	GLM	NA	0	NA	NA
1031	-7.789030000000006	-7.689030000000006	42.937496999999986	43.037496999999988	GLM	NA	0	NA	NA
1032	-7.689030000000006	-7.589030000000006	42.937496999999986	43.037496999999988	GLM	NA	0	NA	NA
1034	-7.489030000000007	-7.389030000000007	42.937496999999986	43.037496999999988	GLM	NA	0	NA	NA
1036	-7.289030000000007	-7.189030000000008	42.937496999999986	43.037496999999988	GLM	NA	0	NA	NA
1039	-6.989030000000009	-6.889030000000009	42.937496999999986	43.037496999999988	GLM	NA	0	NA	NA
1041	-6.789030000000009	-6.689030000000010	42.937496999999986	43.037496999999988	GLM	NA	0	NA	NA
1043	-6.589030000000010	-6.489030000000010	42.937496999999986	43.037496999999988	GLM	NA	0	NA	NA
1044	-6.489030000000010	-6.389030000000011	42.937496999999986	43.037496999999988	GLM	NA	0	NA	NA
1053	-5.589030000000013	-5.489030000000014	42.937496999999986	43.037496999999988	GLM	NA	0	NA	NA
1062	-4.689030000000017	-4.589030000000017	42.937496999999986	43.037496999999988	GLM	NA	0	NA	NA
1064	-4.489030000000017	-4.389030000000018	42.937496999999986	43.037496999999988	GLM	NA	0	NA	NA
1065	-4.389030000000018	-4.289030000000018	42.937496999999986	43.037496999999988	GLM	NA	0	NA	NA
1070	-3.889030000000019	-3.789030000000019	42.937496999999986	43.037496999999988	GLM	NA	0	NA	NA
1073	-3.589030000000018	-3.489030000000018	42.937496999999986	43.037496999999988	GLM	NA	0	NA	NA
1076	-3.289030000000018	-3.189030000000018	42.937496999999986	43.037496999999988	GLM	NA	0	NA	NA
1078	-3.089030000000018	-2.989030000000018	42.937496999999986	43.037496999999988	GLM	NA	0	NA	NA
1081	-2.789030000000018	-2.689030000000018	42.937496999999986	43.037496999999988	GLM	NA	0	NA	NA
1085	-2.389030000000017	-2.289030000000017	42.937496999999986	43.037496999999988	GLM	NA	0	NA	NA
1150	-8.589030000000003	-8.489030000000003	42.837496999999985	42.937496999999986	GLM	NA	0	NA	NA
1152	-8.389030000000004	-8.289030000000004	42.837496999999985	42.937496999999986	GLM	NA	0	NA	NA
1153	-8.289030000000004	-8.189030000000004	42.837496999999985	42.937496999999986	GLM	NA	0	NA	NA
1155	-8.089030000000005	-7.989030000000005	42.837496999999985	42.937496999999986	GLM	NA	0	NA	NA
1156	-7.989030000000005	-7.889030000000005	42.837496999999985	42.937496999999986	GLM	NA	0	NA	NA
1168	-6.789030000000009	-6.689030000000010	42.837496999999985	42.937496999999986	GLM	NA	0	NA	NA
1173	-6.289030000000011	-6.189030000000011	42.837496999999985	42.937496999999986	GLM	NA	0	NA	NA
1177	-5.889030000000012	-5.789030000000013	42.837496999999985	42.937496999999986	GLM	NA	0	NA	NA
1182	-5.389030000000014	-5.289030000000015	42.837496999999985	42.937496999999986	GLM	NA	0	NA	NA
1186	-4.989030000000016	-4.889030000000016	42.837496999999985	42.937496999999986	GLM	NA	0	NA	NA
1195	-4.089030000000019	-3.989030000000019	42.837496999999985	42.937496999999986	GLM	NA	0	NA	NA
1204	-3.189030000000018	-3.089030000000018	42.837496999999985	42.937496999999986	GLM	NA	0	NA	NA
1211	-2.489030000000017	-2.389030000000017	42.837496999999985	42.937496999999986	GLM	NA	0	NA	NA
1213	-2.289030000000017	-2.189030000000017	42.837496999999985	42.937496999999986	GLM	NA	0	NA	NA
1216	-1.989030000000017	-1.889030000000017	42.837496999999985	42.937496999999986	GLM	NA	0	NA	NA
1220	-1.589030000000017	-1.489030000000017	42.837496999999985	42.937496999999986	GLM	NA	0	NA	NA
1273	-8.989030000000001	-8.889030000000002	42.737496999999983	42.837496999999985	GLM	NA	0	NA	NA
1279	-8.389030000000004	-8.289030000000004	42.737496999999983	42.837496999999985	GLM	NA	0	NA	NA
1288	-7.489030000000007	-7.389030000000007	42.737496999999983	42.837496999999985	GLM	NA	0	NA	NA
1295	-6.789030000000009	-6.689030000000010	42.737496999999983	42.837496999999985	GLM	NA	0	NA	NA
1298	-6.489030000000010	-6.389030000000011	42.737496999999983	42.837496999999985	GLM	NA	0	NA	NA
1305	-5.789030000000013	-5.689030000000013	42.737496999999983	42.837496999999985	GLM	NA	0	NA	NA
1312	-5.089030000000015	-4.989030000000016	42.737496999999983	42.837496999999985	GLM	NA	0	NA	NA
1314	-4.889030000000016	-4.789030000000016	42.737496999999983	42.837496999999985	GLM	NA	0	NA	NA
1316	-4.689030000000017	-4.589030000000017	42.737496999999983	42.837496999999985	GLM	NA	0	NA	NA
1326	-3.689030000000018	-3.589030000000018	42.737496999999983	42.837496999999985	GLM	NA	0	NA	NA
1337	-2.589030000000017	-2.489030000000017	42.737496999999983	42.837496999999985	GLM	NA	0	NA	NA
1342	-2.089030000000017	-1.989030000000017	42.737496999999983	42.837496999999985	GLM	NA	0	NA	NA
1343	-1.989030000000017	-1.889030000000017	42.737496999999983	42.837496999999985	Validation	1	0	NA	NA
1352	-1.089030000000016	-0.989030000000016	42.737496999999983	42.837496999999985	GLM	NA	0	NA	NA
1418	-7.189030000000008	-7.089030000000008	42.637496999999982	42.737496999999983	GLM	NA	0	NA	NA
1419	-7.089030000000008	-6.989030000000009	42.637496999999982	42.737496999999983	GLM	NA	0	NA	NA
1420	-6.989030000000009	-6.889030000000009	42.637496999999982	42.737496999999983	GLM	NA	0	NA	NA
1423	-6.689030000000010	-6.589030000000010	42.637496999999982	42.737496999999983	GLM	NA	0	NA	NA
1441	-4.889030000000016	-4.789030000000016	42.637496999999982	42.737496999999983	GLM	NA	0	NA	NA
1442	-4.789030000000016	-4.689030000000017	42.637496999999982	42.737496999999983	GLM	NA	0	NA	NA
1443	-4.689030000000017	-4.589030000000017	42.637496999999982	42.737496999999983	GLM	NA	0	NA	NA
1451	-3.889030000000019	-3.789030000000019	42.637496999999982	42.737496999999983	GLM	NA	0	NA	NA
1452	-3.789030000000019	-3.689030000000018	42.637496999999982	42.737496999999983	GLM	NA	0	NA	NA
1454	-3.589030000000018	-3.489030000000018	42.637496999999982	42.737496999999983	GLM	NA	0	NA	NA
1456	-3.389030000000018	-3.289030000000018	42.637496999999982	42.737496999999983	GLM	NA	0	NA	NA
1461	-2.889030000000018	-2.789030000000018	42.637496999999982	42.737496999999983	Validation	1	0	NA	NA
1469	-2.089030000000017	-1.989030000000017	42.637496999999982	42.737496999999983	GLM	NA	1	-1.999	42.650
1470	-1.989030000000017	-1.889030000000017	42.637496999999982	42.737496999999983	GLM	NA	0	NA	NA
1473	-1.689030000000017	-1.589030000000017	42.637496999999982	42.737496999999983	GLM	NA	0	NA	NA
1474	-1.589030000000017	-1.489030000000017	42.637496999999982	42.737496999999983	Validation	1	0	NA	NA
1477	-1.289030000000016	-1.189030000000016	42.637496999999982	42.737496999999983	Validation	1	0	NA	NA
1526	-9.089030000000001	-8.989030000000001	42.537496999999981	42.637496999999982	Validation	1	1	-9.024	42.632
1528	-8.889030000000002	-8.789030000000002	42.537496999999981	42.637496999999982	GLM	NA	1	-8.878	42.564
1529	-8.789030000000002	-8.689030000000002	42.537496999999981	42.637496999999982	Validation	1	1	-8.769	42.620
1530	-8.689030000000002	-8.589030000000003	42.537496999999981	42.637496999999982	GLM	NA	1	-8.688	42.594
1536	-8.089030000000005	-7.989030000000005	42.537496999999981	42.637496999999982	Validation	1	0	NA	NA
1545	-7.189030000000008	-7.089030000000008	42.537496999999981	42.637496999999982	GLM	NA	0	NA	NA
1557	-5.989030000000012	-5.889030000000012	42.537496999999981	42.637496999999982	GLM	NA	0	NA	NA
1558	-5.889030000000012	-5.789030000000013	42.537496999999981	42.637496999999982	GLM	NA	0	NA	NA
1559	-5.789030000000013	-5.689030000000013	42.537496999999981	42.637496999999982	GLM	NA	0	NA	NA
1561	-5.589030000000013	-5.489030000000014	42.537496999999981	42.637496999999982	GLM	NA	0	NA	NA
1571	-4.589030000000017	-4.489030000000017	42.537496999999981	42.637496999999982	GLM	NA	0	NA	NA
1577	-3.989030000000019	-3.889030000000019	42.537496999999981	42.637496999999982	GLM	NA	0	NA	NA
1580	-3.689030000000018	-3.589030000000018	42.537496999999981	42.637496999999982	GLM	NA	0	NA	NA
1584	-3.289030000000018	-3.189030000000018	42.537496999999981	42.637496999999982	GLM	NA	0	NA	NA
1594	-2.289030000000017	-2.189030000000017	42.537496999999981	42.637496999999982	GLM	NA	1	-2.271	42.555
1595	-2.189030000000017	-2.089030000000017	42.537496999999981	42.637496999999982	GLM	NA	1	-2.116	42.596
1600	-1.689030000000017	-1.589030000000017	42.537496999999981	42.637496999999982	Validation	1	1	-1.663	42.547
1602	-1.489030000000017	-1.389030000000016	42.537496999999981	42.637496999999982	GLM	NA	0	NA	NA
1604	-1.289030000000016	-1.189030000000016	42.537496999999981	42.637496999999982	Validation	1	1	-1.278	42.608
1606	-1.089030000000016	-0.989030000000016	42.537496999999981	42.637496999999982	Validation	1	1	-0.999	42.608
1613	-0.389030000000016	-0.289030000000016	42.537496999999981	42.637496999999982	GLM	NA	0	NA	NA
1617	0.010969999999984	0.110969999999984	42.537496999999981	42.637496999999982	GLM	NA	0	NA	NA
1655	-8.889030000000002	-8.789030000000002	42.437496999999979	42.537496999999981	GLM	NA	1	-8.813	42.531
1659	-8.489030000000003	-8.389030000000004	42.437496999999979	42.537496999999981	GLM	NA	0	NA	NA
1661	-8.289030000000004	-8.189030000000004	42.437496999999979	42.537496999999981	GLM	NA	0	NA	NA
1662	-8.189030000000004	-8.089030000000005	42.437496999999979	42.537496999999981	GLM	NA	0	NA	NA
1667	-7.689030000000006	-7.589030000000006	42.437496999999979	42.537496999999981	GLM	NA	0	NA	NA
1678	-6.589030000000010	-6.489030000000010	42.437496999999979	42.537496999999981	GLM	NA	0	NA	NA
1680	-6.389030000000011	-6.289030000000011	42.437496999999979	42.537496999999981	GLM	NA	0	NA	NA
1683	-6.089030000000012	-5.989030000000012	42.437496999999979	42.537496999999981	GLM	NA	0	NA	NA
1684	-5.989030000000012	-5.889030000000012	42.437496999999979	42.537496999999981	GLM	NA	0	NA	NA
1685	-5.889030000000012	-5.789030000000013	42.437496999999979	42.537496999999981	GLM	NA	0	NA	NA
1686	-5.789030000000013	-5.689030000000013	42.437496999999979	42.537496999999981	GLM	NA	0	NA	NA
1687	-5.689030000000013	-5.589030000000013	42.437496999999979	42.537496999999981	GLM	NA	0	NA	NA
1688	-5.589030000000013	-5.489030000000014	42.437496999999979	42.537496999999981	GLM	NA	0	NA	NA
1696	-4.789030000000016	-4.689030000000017	42.437496999999979	42.537496999999981	GLM	NA	0	NA	NA
1697	-4.689030000000017	-4.589030000000017	42.437496999999979	42.537496999999981	GLM	NA	0	NA	NA
1701	-4.289030000000018	-4.189030000000018	42.437496999999979	42.537496999999981	GLM	NA	0	NA	NA
1702	-4.189030000000018	-4.089030000000019	42.437496999999979	42.537496999999981	GLM	NA	0	NA	NA
1705	-3.889030000000019	-3.789030000000019	42.437496999999979	42.537496999999981	GLM	NA	0	NA	NA
1707	-3.689030000000018	-3.589030000000018	42.437496999999979	42.537496999999981	GLM	NA	0	NA	NA
1713	-3.089030000000018	-2.989030000000018	42.437496999999979	42.537496999999981	GLM	NA	0	NA	NA
1715	-2.889030000000018	-2.789030000000018	42.437496999999979	42.537496999999981	GLM	NA	0	NA	NA
1716	-2.789030000000018	-2.689030000000018	42.437496999999979	42.537496999999981	Validation	1	0	NA	NA
1717	-2.689030000000018	-2.589030000000017	42.437496999999979	42.537496999999981	Validation	1	1	-2.680	42.524
1721	-2.289030000000017	-2.189030000000017	42.437496999999979	42.537496999999981	GLM	NA	0	NA	NA
1727	-1.689030000000017	-1.589030000000017	42.437496999999979	42.537496999999981	GLM	NA	1	-1.625	42.455
1729	-1.489030000000017	-1.389030000000016	42.437496999999979	42.537496999999981	Validation	1	1	-1.393	42.529
1730	-1.389030000000016	-1.289030000000016	42.437496999999979	42.537496999999981	GLM	NA	1	-1.364	42.528
1732	-1.189030000000016	-1.089030000000016	42.437496999999979	42.537496999999981	GLM	NA	0	NA	NA
1737	-0.689030000000016	-0.589030000000016	42.437496999999979	42.537496999999981	GLM	NA	0	NA	NA
1743	-0.089030000000016	0.010969999999984	42.437496999999979	42.537496999999981	GLM	NA	0	NA	NA
1745	0.110969999999984	0.210969999999984	42.437496999999979	42.537496999999981	GLM	NA	0	NA	NA
1750	0.610969999999984	0.710969999999984	42.437496999999979	42.537496999999981	GLM	NA	0	NA	NA
1755	1.110969999999984	1.210969999999984	42.437496999999979	42.537496999999981	GLM	NA	0	NA	NA
1756	1.210969999999984	1.310969999999984	42.437496999999979	42.537496999999981	GLM	NA	0	NA	NA
1772	2.810969999999985	2.910969999999985	42.437496999999979	42.537496999999981	GLM	NA	1	2.837	42.529
1774	3.010969999999985	3.110969999999985	42.437496999999979	42.537496999999981	GLM	NA	1	3.060	42.533
1783	-8.789030000000002	-8.689030000000002	42.337496999999978	42.437496999999979	GLM	NA	1	-8.753	42.340
1787	-8.389030000000004	-8.289030000000004	42.337496999999978	42.437496999999979	GLM	NA	0	NA	NA
1788	-8.289030000000004	-8.189030000000004	42.337496999999978	42.437496999999979	GLM	NA	0	NA	NA
1794	-7.689030000000006	-7.589030000000006	42.337496999999978	42.437496999999979	GLM	NA	0	NA	NA
1797	-7.389030000000007	-7.289030000000007	42.337496999999978	42.437496999999979	GLM	NA	0	NA	NA
1810	-6.089030000000012	-5.989030000000012	42.337496999999978	42.437496999999979	GLM	NA	0	NA	NA
1815	-5.589030000000013	-5.489030000000014	42.337496999999978	42.437496999999979	GLM	NA	0	NA	NA
1822	-4.889030000000016	-4.789030000000016	42.337496999999978	42.437496999999979	GLM	NA	0	NA	NA
1826	-4.489030000000017	-4.389030000000018	42.337496999999978	42.437496999999979	GLM	NA	0	NA	NA
1827	-4.389030000000018	-4.289030000000018	42.337496999999978	42.437496999999979	GLM	NA	0	NA	NA
1839	-3.189030000000018	-3.089030000000018	42.337496999999978	42.437496999999979	GLM	NA	0	NA	NA
1848	-2.289030000000017	-2.189030000000017	42.337496999999978	42.437496999999979	GLM	NA	0	NA	NA
1853	-1.789030000000017	-1.689030000000017	42.337496999999978	42.437496999999979	GLM	NA	0	NA	NA
1855	-1.589030000000017	-1.489030000000017	42.337496999999978	42.437496999999979	GLM	NA	1	-1.547	42.367
1859	-1.189030000000016	-1.089030000000016	42.337496999999978	42.437496999999979	GLM	NA	0	NA	NA
1860	-1.089030000000016	-0.989030000000016	42.337496999999978	42.437496999999979	GLM	NA	0	NA	NA
1865	-0.589030000000016	-0.489030000000016	42.337496999999978	42.437496999999979	GLM	NA	0	NA	NA
1868	-0.289030000000016	-0.189030000000016	42.337496999999978	42.437496999999979	GLM	NA	0	NA	NA
1875	0.410969999999984	0.510969999999984	42.337496999999978	42.437496999999979	GLM	NA	0	NA	NA
1876	0.510969999999984	0.610969999999984	42.337496999999978	42.437496999999979	GLM	NA	0	NA	NA
1881	1.010969999999984	1.110969999999984	42.337496999999978	42.437496999999979	GLM	NA	0	NA	NA
1882	1.110969999999984	1.210969999999984	42.337496999999978	42.437496999999979	GLM	NA	0	NA	NA
1884	1.310969999999984	1.410969999999984	42.337496999999978	42.437496999999979	GLM	NA	0	NA	NA
1887	1.610969999999984	1.710969999999984	42.337496999999978	42.437496999999979	GLM	NA	0	NA	NA
1889	1.810969999999984	1.910969999999985	42.337496999999978	42.437496999999979	GLM	NA	0	NA	NA
1895	2.410969999999985	2.510969999999985	42.337496999999978	42.437496999999979	GLM	NA	0	NA	NA
1896	2.510969999999985	2.610969999999985	42.337496999999978	42.437496999999979	GLM	NA	0	NA	NA
1909	-8.889030000000002	-8.789030000000002	42.237496999999976	42.337496999999978	Validation	1	1	-8.804	42.315
1910	-8.789030000000002	-8.689030000000002	42.237496999999976	42.337496999999978	Validation	1	1	-8.786	42.316
1912	-8.589030000000003	-8.489030000000003	42.237496999999976	42.337496999999978	GLM	NA	1	-8.580	42.336
1917	-8.089030000000005	-7.989030000000005	42.237496999999976	42.337496999999978	GLM	NA	0	NA	NA
1920	-7.789030000000006	-7.689030000000006	42.237496999999976	42.337496999999978	GLM	NA	0	NA	NA
1926	-7.189030000000008	-7.089030000000008	42.237496999999976	42.337496999999978	GLM	NA	0	NA	NA
1930	-6.789030000000009	-6.689030000000010	42.237496999999976	42.337496999999978	GLM	NA	0	NA	NA
1940	-5.789030000000013	-5.689030000000013	42.237496999999976	42.337496999999978	GLM	NA	0	NA	NA
1941	-5.689030000000013	-5.589030000000013	42.237496999999976	42.337496999999978	GLM	NA	0	NA	NA
1942	-5.589030000000013	-5.489030000000014	42.237496999999976	42.337496999999978	GLM	NA	0	NA	NA
1945	-5.289030000000015	-5.189030000000015	42.237496999999976	42.337496999999978	GLM	NA	0	NA	NA
1948	-4.989030000000016	-4.889030000000016	42.237496999999976	42.337496999999978	GLM	NA	0	NA	NA
1951	-4.689030000000017	-4.589030000000017	42.237496999999976	42.337496999999978	GLM	NA	0	NA	NA
1952	-4.589030000000017	-4.489030000000017	42.237496999999976	42.337496999999978	Validation	1	0	NA	NA
1958	-3.989030000000019	-3.889030000000019	42.237496999999976	42.337496999999978	GLM	NA	0	NA	NA
1967	-3.089030000000018	-2.989030000000018	42.237496999999976	42.337496999999978	GLM	NA	0	NA	NA
1971	-2.689030000000018	-2.589030000000017	42.237496999999976	42.337496999999978	GLM	NA	0	NA	NA
1973	-2.489030000000017	-2.389030000000017	42.237496999999976	42.337496999999978	GLM	NA	0	NA	NA
1976	-2.189030000000017	-2.089030000000017	42.237496999999976	42.337496999999978	Validation	1	1	-2.095	42.318
1984	-1.389030000000016	-1.289030000000016	42.237496999999976	42.337496999999978	GLM	NA	0	NA	NA
1986	-1.189030000000016	-1.089030000000016	42.237496999999976	42.337496999999978	GLM	NA	1	-1.187	42.258
1988	-0.989030000000016	-0.889030000000016	42.237496999999976	42.337496999999978	GLM	NA	0	NA	NA
2002	0.410969999999984	0.510969999999984	42.237496999999976	42.337496999999978	GLM	NA	0	NA	NA
2007	0.910969999999984	1.010969999999984	42.237496999999976	42.337496999999978	GLM	NA	1	0.970	42.244
2008	1.010969999999984	1.110969999999984	42.237496999999976	42.337496999999978	GLM	NA	0	NA	NA
2011	1.310969999999984	1.410969999999984	42.237496999999976	42.337496999999978	GLM	NA	0	NA	NA
2012	1.410969999999984	1.510969999999984	42.237496999999976	42.337496999999978	GLM	NA	0	NA	NA
2015	1.710969999999984	1.810969999999984	42.237496999999976	42.337496999999978	GLM	NA	0	NA	NA
2019	2.110969999999984	2.210969999999985	42.237496999999976	42.337496999999978	Validation	1	0	NA	NA
2020	2.210969999999985	2.310969999999985	42.237496999999976	42.337496999999978	GLM	NA	0	NA	NA
2027	2.910969999999985	3.010969999999985	42.237496999999976	42.337496999999978	Validation	1	1	3.008	42.305
2028	3.010969999999985	3.110969999999985	42.237496999999976	42.337496999999978	Validation	1	1	3.087	42.255
2029	3.110969999999985	3.210969999999985	42.237496999999976	42.337496999999978	Validation	1	1	3.165	42.269
2030	3.210969999999985	3.310969999999986	42.237496999999976	42.337496999999978	Validation	1	1	3.295	42.286
2037	-8.789030000000002	-8.689030000000002	42.137496999999975	42.237496999999976	Validation	1	1	-8.766	42.216
2038	-8.689030000000002	-8.589030000000003	42.137496999999975	42.237496999999976	GLM	NA	1	-8.676	42.223
2052	-7.289030000000007	-7.189030000000008	42.137496999999975	42.237496999999976	GLM	NA	0	NA	NA
2067	-5.789030000000013	-5.689030000000013	42.137496999999975	42.237496999999976	GLM	NA	0	NA	NA
2072	-5.289030000000015	-5.189030000000015	42.137496999999975	42.237496999999976	GLM	NA	0	NA	NA
2075	-4.989030000000016	-4.889030000000016	42.137496999999975	42.237496999999976	GLM	NA	0	NA	NA
2079	-4.589030000000017	-4.489030000000017	42.137496999999975	42.237496999999976	GLM	NA	0	NA	NA
2086	-3.889030000000019	-3.789030000000019	42.137496999999975	42.237496999999976	GLM	NA	0	NA	NA
2091	-3.389030000000018	-3.289030000000018	42.137496999999975	42.237496999999976	GLM	NA	0	NA	NA
2092	-3.289030000000018	-3.189030000000018	42.137496999999975	42.237496999999976	GLM	NA	0	NA	NA
2106	-1.889030000000017	-1.789030000000017	42.137496999999975	42.237496999999976	GLM	NA	1	-1.822	42.218
2107	-1.789030000000017	-1.689030000000017	42.137496999999975	42.237496999999976	GLM/validation	1	1	-1.754	42.234
2110	-1.489030000000017	-1.389030000000016	42.137496999999975	42.237496999999976	GLM	NA	0	NA	NA
2118	-0.689030000000016	-0.589030000000016	42.137496999999975	42.237496999999976	GLM	NA	1	-0.653	42.150
2125	0.010969999999984	0.110969999999984	42.137496999999975	42.237496999999976	GLM	NA	1	0.024	42.145
2133	0.810969999999984	0.910969999999984	42.137496999999975	42.237496999999976	GLM	NA	1	0.907	42.168
2134	0.910969999999984	1.010969999999984	42.137496999999975	42.237496999999976	GLM	NA	1	0.975	42.218
2140	1.510969999999984	1.610969999999984	42.137496999999975	42.237496999999976	GLM	NA	0	NA	NA
2148	2.310969999999985	2.410969999999985	42.137496999999975	42.237496999999976	GLM	NA	0	NA	NA
2149	2.410969999999985	2.510969999999985	42.137496999999975	42.237496999999976	GLM	NA	0	NA	NA
2152	2.710969999999985	2.810969999999985	42.137496999999975	42.237496999999976	GLM	NA	1	2.723	42.198
2154	2.910969999999985	3.010969999999985	42.137496999999975	42.237496999999976	Validation	1	1	2.958	42.161
2155	3.010969999999985	3.110969999999985	42.137496999999975	42.237496999999976	Validation	1	1	3.043	42.165
2165	-8.689030000000002	-8.589030000000003	42.037496999999973	42.137496999999975	Validation	1	1	-8.659	42.134
2166	-8.589030000000003	-8.489030000000003	42.037496999999973	42.137496999999975	Validation	1	1	-8.577	42.091
2167	-8.489030000000003	-8.389030000000004	42.037496999999973	42.137496999999975	Validation	1	1	-8.476	42.111
2169	-8.289030000000004	-8.189030000000004	42.037496999999973	42.137496999999975	GLM	NA	1	-8.257	42.108
2172	-7.989030000000005	-7.889030000000005	42.037496999999973	42.137496999999975	GLM	NA	0	NA	NA
2174	-7.789030000000006	-7.689030000000006	42.037496999999973	42.137496999999975	GLM	NA	0	NA	NA
2175	-7.689030000000006	-7.589030000000006	42.037496999999973	42.137496999999975	GLM	NA	0	NA	NA
2179	-7.289030000000007	-7.189030000000008	42.037496999999973	42.137496999999975	GLM	NA	0	NA	NA
2189	-6.289030000000011	-6.189030000000011	42.037496999999973	42.137496999999975	GLM	NA	0	NA	NA
2192	-5.989030000000012	-5.889030000000012	42.037496999999973	42.137496999999975	GLM	NA	0	NA	NA
2205	-4.689030000000017	-4.589030000000017	42.037496999999973	42.137496999999975	GLM	NA	0	NA	NA
2222	-2.989030000000018	-2.889030000000018	42.037496999999973	42.137496999999975	GLM	NA	0	NA	NA
2225	-2.689030000000018	-2.589030000000017	42.037496999999973	42.137496999999975	GLM	NA	0	NA	NA
2232	-1.989030000000017	-1.889030000000017	42.037496999999973	42.137496999999975	GLM	NA	1	-1.923	42.044
2236	-1.589030000000017	-1.489030000000017	42.037496999999973	42.137496999999975	Validation	1	1	-1.575	42.052
2238	-1.389030000000016	-1.289030000000016	42.037496999999973	42.137496999999975	GLM	NA	1	-1.317	42.132
2239	-1.289030000000016	-1.189030000000016	42.037496999999973	42.137496999999975	GLM	NA	1	-1.286	42.132
2241	-1.089030000000016	-0.989030000000016	42.037496999999973	42.137496999999975	GLM	NA	0	NA	NA
2242	-0.989030000000016	-0.889030000000016	42.037496999999973	42.137496999999975	GLM	NA	1	-0.951	42.121
2243	-0.889030000000016	-0.789030000000016	42.037496999999973	42.137496999999975	GLM	NA	0	NA	NA
2249	-0.289030000000016	-0.189030000000016	42.037496999999973	42.137496999999975	GLM	NA	1	-0.261	42.066
2252	0.010969999999984	0.110969999999984	42.037496999999973	42.137496999999975	GLM	NA	1	0.107	42.048
2253	0.110969999999984	0.210969999999984	42.037496999999973	42.137496999999975	GLM	NA	1	0.123	42.045
2254	0.210969999999984	0.310969999999984	42.037496999999973	42.137496999999975	GLM	NA	1	0.220	42.065
2255	0.310969999999984	0.410969999999984	42.037496999999973	42.137496999999975	GLM	NA	1	0.382	42.128
2274	2.210969999999985	2.310969999999985	42.037496999999973	42.137496999999975	GLM	NA	1	2.239	42.065
2275	2.310969999999985	2.410969999999985	42.037496999999973	42.137496999999975	GLM	NA	0	NA	NA
2281	2.910969999999985	3.010969999999985	42.037496999999973	42.137496999999975	Validation	1	1	2.964	42.059
2282	3.010969999999985	3.110969999999985	42.037496999999973	42.137496999999975	Validation	1	1	3.044	42.053
2283	3.110969999999985	3.210969999999985	42.037496999999973	42.137496999999975	Validation	1	1	3.122	42.125
2299	-7.989030000000005	-7.889030000000005	41.937496999999972	42.037496999999973	GLM	NA	0	NA	NA
2311	-6.789030000000009	-6.689030000000010	41.937496999999972	42.037496999999973	GLM	NA	0	NA	NA
2313	-6.589030000000010	-6.489030000000010	41.937496999999972	42.037496999999973	GLM	NA	0	NA	NA
2316	-6.289030000000011	-6.189030000000011	41.937496999999972	42.037496999999973	GLM	NA	0	NA	NA
2322	-5.689030000000013	-5.589030000000013	41.937496999999972	42.037496999999973	GLM	NA	0	NA	NA
2323	-5.589030000000013	-5.489030000000014	41.937496999999972	42.037496999999973	GLM	NA	0	NA	NA
2331	-4.789030000000016	-4.689030000000017	41.937496999999972	42.037496999999973	GLM	NA	0	NA	NA
2333	-4.589030000000017	-4.489030000000017	41.937496999999972	42.037496999999973	GLM	NA	0	NA	NA
2335	-4.389030000000018	-4.289030000000018	41.937496999999972	42.037496999999973	GLM	NA	0	NA	NA
2336	-4.289030000000018	-4.189030000000018	41.937496999999972	42.037496999999973	GLM	NA	0	NA	NA
2339	-3.989030000000019	-3.889030000000019	41.937496999999972	42.037496999999973	GLM	NA	0	NA	NA
2340	-3.889030000000019	-3.789030000000019	41.937496999999972	42.037496999999973	GLM	NA	0	NA	NA
2341	-3.789030000000019	-3.689030000000018	41.937496999999972	42.037496999999973	GLM	NA	0	NA	NA
2346	-3.289030000000018	-3.189030000000018	41.937496999999972	42.037496999999973	GLM	NA	0	NA	NA
2349	-2.989030000000018	-2.889030000000018	41.937496999999972	42.037496999999973	GLM	NA	0	NA	NA
2356	-2.289030000000017	-2.189030000000017	41.937496999999972	42.037496999999973	GLM	NA	0	NA	NA
2357	-2.189030000000017	-2.089030000000017	41.937496999999972	42.037496999999973	GLM	NA	0	NA	NA
2360	-1.889030000000017	-1.789030000000017	41.937496999999972	42.037496999999973	GLM	NA	0	NA	NA
2361	-1.789030000000017	-1.689030000000017	41.937496999999972	42.037496999999973	GLM	NA	1	-1.694	41.952
2362	-1.689030000000017	-1.589030000000017	41.937496999999972	42.037496999999973	GLM	NA	1	-1.647	42.031
2368	-1.089030000000016	-0.989030000000016	41.937496999999972	42.037496999999973	GLM	NA	0	NA	NA
2373	-0.589030000000016	-0.489030000000016	41.937496999999972	42.037496999999973	GLM	NA	1	-0.531	41.972
2374	-0.489030000000016	-0.389030000000016	41.937496999999972	42.037496999999973	GLM	NA	1	-0.423	41.983
2381	0.210969999999984	0.310969999999984	41.937496999999972	42.037496999999973	Validation	1	1	0.226	41.992
2385	0.610969999999984	0.710969999999984	41.937496999999972	42.037496999999973	Validation	1	0	NA	NA
2387	0.810969999999984	0.910969999999984	41.937496999999972	42.037496999999973	GLM	NA	0	NA	NA
2388	0.910969999999984	1.010969999999984	41.937496999999972	42.037496999999973	Validation	1	0	NA	NA
2389	1.010969999999984	1.110969999999984	41.937496999999972	42.037496999999973	GLM	NA	0	NA	NA
2395	1.610969999999984	1.710969999999984	41.937496999999972	42.037496999999973	GLM	NA	0	NA	NA
2402	2.310969999999985	2.410969999999985	41.937496999999972	42.037496999999973	GLM	NA	1	2.312	41.982
2404	2.510969999999985	2.610969999999985	41.937496999999972	42.037496999999973	GLM	NA	1	2.602	42.013
2405	2.610969999999985	2.710969999999985	41.937496999999972	42.037496999999973	GLM	NA	1	2.638	41.964
2406	2.710969999999985	2.810969999999985	41.937496999999972	42.037496999999973	GLM	NA	1	2.779	41.977
2410	3.110969999999985	3.210969999999985	41.937496999999972	42.037496999999973	Validation	1	1	3.165	42.004
2417	-8.889030000000002	-8.789030000000002	41.837496999999971	41.937496999999972	Validation	1	1	-8.804	41.928
2423	-8.289030000000004	-8.189030000000004	41.837496999999971	41.937496999999972	GLM	NA	0	NA	NA
2430	-7.589030000000006	-7.489030000000007	41.837496999999971	41.937496999999972	GLM	NA	0	NA	NA
2447	-5.889030000000012	-5.789030000000013	41.837496999999971	41.937496999999972	GLM	NA	0	NA	NA
2449	-5.689030000000013	-5.589030000000013	41.837496999999971	41.937496999999972	GLM	NA	1	-5.682	41.920
2450	-5.589030000000013	-5.489030000000014	41.837496999999971	41.937496999999972	GLM	NA	0	NA	NA
2452	-5.389030000000014	-5.289030000000015	41.837496999999971	41.937496999999972	GLM	NA	0	NA	NA
2455	-5.089030000000015	-4.989030000000016	41.837496999999971	41.937496999999972	GLM	NA	0	NA	NA
2463	-4.289030000000018	-4.189030000000018	41.837496999999971	41.937496999999972	GLM	NA	0	NA	NA
2467	-3.889030000000019	-3.789030000000019	41.837496999999971	41.937496999999972	GLM	NA	0	NA	NA
2471	-3.489030000000018	-3.389030000000018	41.837496999999971	41.937496999999972	GLM	NA	0	NA	NA
2472	-3.389030000000018	-3.289030000000018	41.837496999999971	41.937496999999972	GLM	NA	0	NA	NA
2476	-2.989030000000018	-2.889030000000018	41.837496999999971	41.937496999999972	GLM	NA	0	NA	NA
2481	-2.489030000000017	-2.389030000000017	41.837496999999971	41.937496999999972	GLM	NA	0	NA	NA
2482	-2.389030000000017	-2.289030000000017	41.837496999999971	41.937496999999972	GLM	NA	0	NA	NA
2486	-1.989030000000017	-1.889030000000017	41.837496999999971	41.937496999999972	GLM	NA	0	NA	NA
2487	-1.889030000000017	-1.789030000000017	41.837496999999971	41.937496999999972	GLM	NA	0	NA	NA
2489	-1.689030000000017	-1.589030000000017	41.837496999999971	41.937496999999972	GLM	NA	1	-1.681	41.930
2493	-1.289030000000016	-1.189030000000016	41.837496999999971	41.937496999999972	GLM	NA	1	-1.258	41.857
2495	-1.089030000000016	-0.989030000000016	41.837496999999971	41.937496999999972	GLM	NA	0	NA	NA
2497	-0.889030000000016	-0.789030000000016	41.837496999999971	41.937496999999972	GLM	NA	1	-0.798	41.863
2498	-0.789030000000016	-0.689030000000016	41.837496999999971	41.937496999999972	GLM	NA	1	-0.780	41.873
2501	-0.489030000000016	-0.389030000000016	41.837496999999971	41.937496999999972	GLM	NA	0	NA	NA
2507	0.110969999999984	0.210969999999984	41.837496999999971	41.937496999999972	GLM/validation	1	1	0.200	41.914
2508	0.210969999999984	0.310969999999984	41.837496999999971	41.937496999999972	Validation	1	1	0.289	41.856
2510	0.410969999999984	0.510969999999984	41.837496999999971	41.937496999999972	Validation	1	1	0.423	41.847
2512	0.610969999999984	0.710969999999984	41.837496999999971	41.937496999999972	Validation	1	0	NA	NA
2513	0.710969999999984	0.810969999999984	41.837496999999971	41.937496999999972	GLM	NA	1	0.719	41.880
2515	0.910969999999984	1.010969999999984	41.837496999999971	41.937496999999972	Validation	1	1	0.958	41.912
2516	1.010969999999984	1.110969999999984	41.837496999999971	41.937496999999972	GLM	NA	1	1.069	41.909
2521	1.510969999999984	1.610969999999984	41.837496999999971	41.937496999999972	GLM	NA	1	1.566	41.927
2522	1.610969999999984	1.710969999999984	41.837496999999971	41.937496999999972	GLM	NA	1	1.697	41.912
2527	2.110969999999984	2.210969999999985	41.837496999999971	41.937496999999972	Validation	1	1	2.189	41.909
2533	2.710969999999985	2.810969999999985	41.837496999999971	41.937496999999972	GLM	NA	1	2.765	41.878
2534	2.810969999999985	2.910969999999985	41.837496999999971	41.937496999999972	GLM	NA	1	2.862	41.893
2569	-6.389030000000011	-6.289030000000011	41.737496999999969	41.837496999999971	GLM	NA	0	NA	NA
2586	-4.689030000000017	-4.589030000000017	41.737496999999969	41.837496999999971	GLM	NA	0	NA	NA
2591	-4.189030000000018	-4.089030000000019	41.737496999999969	41.837496999999971	GLM	NA	0	NA	NA
2597	-3.589030000000018	-3.489030000000018	41.737496999999969	41.837496999999971	GLM	NA	0	NA	NA
2598	-3.489030000000018	-3.389030000000018	41.737496999999969	41.837496999999971	GLM	NA	0	NA	NA
2603	-2.989030000000018	-2.889030000000018	41.737496999999969	41.837496999999971	GLM	NA	0	NA	NA
2604	-2.889030000000018	-2.789030000000018	41.737496999999969	41.837496999999971	GLM	NA	0	NA	NA
2606	-2.689030000000018	-2.589030000000017	41.737496999999969	41.837496999999971	GLM	NA	0	NA	NA
2607	-2.589030000000017	-2.489030000000017	41.737496999999969	41.837496999999971	GLM	NA	0	NA	NA
2611	-2.189030000000017	-2.089030000000017	41.737496999999969	41.837496999999971	GLM	NA	0	NA	NA
2612	-2.089030000000017	-1.989030000000017	41.737496999999969	41.837496999999971	GLM	NA	0	NA	NA
2617	-1.589030000000017	-1.489030000000017	41.737496999999969	41.837496999999971	GLM	NA	1	-1.519	41.814
2618	-1.489030000000017	-1.389030000000016	41.737496999999969	41.837496999999971	GLM	NA	1	-1.465	41.827
2620	-1.289030000000016	-1.189030000000016	41.737496999999969	41.837496999999971	GLM	NA	1	-1.247	41.835
2624	-0.889030000000016	-0.789030000000016	41.737496999999969	41.837496999999971	GLM/validation	1	1	-0.798	41.764
2631	-0.189030000000016	-0.089030000000016	41.737496999999969	41.837496999999971	GLM	NA	1	-0.149	41.782
2634	0.110969999999984	0.210969999999984	41.737496999999969	41.837496999999971	GLM	NA	1	0.145	41.820
2637	0.410969999999984	0.510969999999984	41.737496999999969	41.837496999999971	Validation	1	1	0.444	41.793
2638	0.510969999999984	0.610969999999984	41.737496999999969	41.837496999999971	Validation	1	1	0.597	41.796
2640	0.710969999999984	0.810969999999984	41.737496999999969	41.837496999999971	Validation	1	1	0.728	41.823
2641	0.810969999999984	0.910969999999984	41.737496999999969	41.837496999999971	Validation	1	1	0.909	41.762
2646	1.310969999999984	1.410969999999984	41.737496999999969	41.837496999999971	GLM	NA	1	1.400	41.813
2650	1.710969999999984	1.810969999999984	41.737496999999969	41.837496999999971	GLM	NA	1	1.781	41.785
2653	2.010969999999984	2.110969999999984	41.737496999999969	41.837496999999971	GLM	NA	1	2.102	41.799
2656	2.310969999999985	2.410969999999985	41.737496999999969	41.837496999999971	GLM	NA	1	2.393	41.761
2659	2.610969999999985	2.710969999999985	41.737496999999969	41.837496999999971	GLM	NA	1	2.648	41.744
2700	-5.989030000000012	-5.889030000000012	41.637496999999968	41.737496999999969	GLM	NA	0	NA	NA
2702	-5.789030000000013	-5.689030000000013	41.637496999999968	41.737496999999969	GLM	NA	0	NA	NA
2703	-5.689030000000013	-5.589030000000013	41.637496999999968	41.737496999999969	GLM	NA	1	-5.656	41.685
2717	-4.289030000000018	-4.189030000000018	41.637496999999968	41.737496999999969	GLM	NA	0	NA	NA
2719	-4.089030000000019	-3.989030000000019	41.637496999999968	41.737496999999969	GLM	NA	0	NA	NA
2721	-3.889030000000019	-3.789030000000019	41.637496999999968	41.737496999999969	GLM	NA	0	NA	NA
2728	-3.189030000000018	-3.089030000000018	41.637496999999968	41.737496999999969	GLM	NA	0	NA	NA
2729	-3.089030000000018	-2.989030000000018	41.637496999999968	41.737496999999969	GLM	NA	0	NA	NA
2730	-2.989030000000018	-2.889030000000018	41.637496999999968	41.737496999999969	GLM	NA	0	NA	NA
2732	-2.789030000000018	-2.689030000000018	41.637496999999968	41.737496999999969	GLM	NA	0	NA	NA
2733	-2.689030000000018	-2.589030000000017	41.637496999999968	41.737496999999969	GLM	NA	0	NA	NA
2735	-2.489030000000017	-2.389030000000017	41.637496999999968	41.737496999999969	GLM	NA	0	NA	NA
2744	-1.589030000000017	-1.489030000000017	41.637496999999968	41.737496999999969	GLM	NA	0	NA	NA
2748	-1.189030000000016	-1.089030000000016	41.637496999999968	41.737496999999969	GLM	NA	1	-1.174	41.734
2749	-1.089030000000016	-0.989030000000016	41.637496999999968	41.737496999999969	Validation	1	1	-1.038	41.724
2750	-0.989030000000016	-0.889030000000016	41.637496999999968	41.737496999999969	GLM/validation	1	1	-0.944	41.690
2751	-0.889030000000016	-0.789030000000016	41.637496999999968	41.737496999999969	Validation	1	1	-0.844	41.677
2753	-0.689030000000016	-0.589030000000016	41.637496999999968	41.737496999999969	GLM	NA	0	NA	NA
2770	1.010969999999984	1.110969999999984	41.637496999999968	41.737496999999969	GLM	NA	1	1.098	41.654
2775	1.510969999999984	1.610969999999984	41.637496999999968	41.737496999999969	GLM	NA	1	1.519	41.638
2782	2.210969999999985	2.310969999999985	41.637496999999968	41.737496999999969	Validation	1	1	2.293	41.645
2785	2.510969999999985	2.610969999999985	41.637496999999968	41.737496999999969	Validation	1	1	2.542	41.717
2787	2.710969999999985	2.810969999999985	41.637496999999968	41.737496999999969	GLM	NA	1	2.762	41.672
2840	-4.689030000000017	-4.589030000000017	41.537496999999966	41.637496999999968	GLM	NA	0	NA	NA
2848	-3.889030000000019	-3.789030000000019	41.537496999999966	41.637496999999968	GLM	NA	0	NA	NA
2852	-3.489030000000018	-3.389030000000018	41.537496999999966	41.637496999999968	GLM	NA	0	NA	NA
2857	-2.989030000000018	-2.889030000000018	41.537496999999966	41.637496999999968	GLM	NA	0	NA	NA
2858	-2.889030000000018	-2.789030000000018	41.537496999999966	41.637496999999968	GLM	NA	0	NA	NA
2859	-2.789030000000018	-2.689030000000018	41.537496999999966	41.637496999999968	GLM	NA	0	NA	NA
2860	-2.689030000000018	-2.589030000000017	41.537496999999966	41.637496999999968	GLM	NA	0	NA	NA
2861	-2.589030000000017	-2.489030000000017	41.537496999999966	41.637496999999968	GLM	NA	0	NA	NA
2862	-2.489030000000017	-2.389030000000017	41.537496999999966	41.637496999999968	GLM	NA	0	NA	NA
2870	-1.689030000000017	-1.589030000000017	41.537496999999966	41.637496999999968	GLM	NA	1	-1.605	41.602
2874	-1.289030000000016	-1.189030000000016	41.537496999999966	41.637496999999968	GLM	NA	1	-1.278	41.635
2875	-1.189030000000016	-1.089030000000016	41.537496999999966	41.637496999999968	GLM	NA	0	NA	NA
2876	-1.089030000000016	-0.989030000000016	41.537496999999966	41.637496999999968	GLM	NA	0	NA	NA
2877	-0.989030000000016	-0.889030000000016	41.537496999999966	41.637496999999968	GLM/validation	1	1	-0.932	41.600
2878	-0.889030000000016	-0.789030000000016	41.537496999999966	41.637496999999968	Validation	1	1	-0.844	41.620
2883	-0.389030000000016	-0.289030000000016	41.537496999999966	41.637496999999968	GLM	NA	0	NA	NA
2895	0.810969999999984	0.910969999999984	41.537496999999966	41.637496999999968	GLM	NA	1	0.875	41.591
2901	1.410969999999984	1.510969999999984	41.537496999999966	41.637496999999968	GLM	NA	1	1.460	41.626
2903	1.610969999999984	1.710969999999984	41.537496999999966	41.637496999999968	GLM	NA	1	1.677	41.553
2904	1.710969999999984	1.810969999999984	41.537496999999966	41.637496999999968	Validation	1	1	1.765	41.547
2910	2.310969999999985	2.410969999999985	41.537496999999966	41.637496999999968	Validation	1	1	2.409	41.552
2951	-6.289030000000011	-6.189030000000011	41.437496999999965	41.537496999999966	GLM	NA	0	NA	NA
2954	-5.989030000000012	-5.889030000000012	41.437496999999965	41.537496999999966	GLM	NA	0	NA	NA
2958	-5.589030000000013	-5.489030000000014	41.437496999999965	41.537496999999966	GLM	NA	0	NA	NA
2960	-5.389030000000014	-5.289030000000015	41.437496999999965	41.537496999999966	GLM	NA	0	NA	NA
2961	-5.289030000000015	-5.189030000000015	41.437496999999965	41.537496999999966	GLM	NA	0	NA	NA
2966	-4.789030000000016	-4.689030000000017	41.437496999999965	41.537496999999966	GLM	NA	0	NA	NA
2968	-4.589030000000017	-4.489030000000017	41.437496999999965	41.537496999999966	GLM	NA	0	NA	NA
2973	-4.089030000000019	-3.989030000000019	41.437496999999965	41.537496999999966	GLM	NA	0	NA	NA
2977	-3.689030000000018	-3.589030000000018	41.437496999999965	41.537496999999966	GLM	NA	0	NA	NA
2983	-3.089030000000018	-2.989030000000018	41.437496999999965	41.537496999999966	GLM	NA	0	NA	NA
2986	-2.789030000000018	-2.689030000000018	41.437496999999965	41.537496999999966	GLM	NA	0	NA	NA
2994	-1.989030000000017	-1.889030000000017	41.437496999999965	41.537496999999966	GLM	NA	0	NA	NA
2998	-1.589030000000017	-1.489030000000017	41.437496999999965	41.537496999999966	Validation	1	1	-1.570	41.443
3004	-0.989030000000016	-0.889030000000016	41.437496999999965	41.537496999999966	GLM	NA	0	NA	NA
3006	-0.789030000000016	-0.689030000000016	41.437496999999965	41.537496999999966	GLM	NA	1	-0.725	41.460
3009	-0.489030000000016	-0.389030000000016	41.437496999999965	41.537496999999966	GLM	NA	0	NA	NA
3012	-0.189030000000016	-0.089030000000016	41.437496999999965	41.537496999999966	GLM	NA	0	NA	NA
3014	0.010969999999984	0.110969999999984	41.437496999999965	41.537496999999966	GLM	NA	0	NA	NA
3015	0.110969999999984	0.210969999999984	41.437496999999965	41.537496999999966	GLM	NA	0	NA	NA
3018	0.410969999999984	0.510969999999984	41.437496999999965	41.537496999999966	GLM	NA	1	0.462	41.484
3025	1.110969999999984	1.210969999999984	41.437496999999965	41.537496999999966	GLM	NA	1	1.178	41.454
3029	1.510969999999984	1.610969999999984	41.437496999999965	41.537496999999966	GLM	NA	1	1.609	41.480
3077	-6.389030000000011	-6.289030000000011	41.337496999999964	41.437496999999965	GLM	NA	0	NA	NA
3078	-6.289030000000011	-6.189030000000011	41.337496999999964	41.437496999999965	GLM	NA	0	NA	NA
3082	-5.889030000000012	-5.789030000000013	41.337496999999964	41.437496999999965	GLM	NA	0	NA	NA
3085	-5.589030000000013	-5.489030000000014	41.337496999999964	41.437496999999965	Validation	1	0	NA	NA
3087	-5.389030000000014	-5.289030000000015	41.337496999999964	41.437496999999965	GLM	NA	0	NA	NA
3090	-5.089030000000015	-4.989030000000016	41.337496999999964	41.437496999999965	GLM	NA	0	NA	NA
3092	-4.889030000000016	-4.789030000000016	41.337496999999964	41.437496999999965	GLM	NA	0	NA	NA
3094	-4.689030000000017	-4.589030000000017	41.337496999999964	41.437496999999965	GLM	NA	0	NA	NA
3099	-4.189030000000018	-4.089030000000019	41.337496999999964	41.437496999999965	GLM	NA	0	NA	NA
3102	-3.889030000000019	-3.789030000000019	41.337496999999964	41.437496999999965	GLM	NA	0	NA	NA
3104	-3.689030000000018	-3.589030000000018	41.337496999999964	41.437496999999965	GLM	NA	0	NA	NA
3105	-3.589030000000018	-3.489030000000018	41.337496999999964	41.437496999999965	GLM	NA	0	NA	NA
3113	-2.789030000000018	-2.689030000000018	41.337496999999964	41.437496999999965	GLM	NA	0	NA	NA
3116	-2.489030000000017	-2.389030000000017	41.337496999999964	41.437496999999965	GLM	NA	0	NA	NA
3117	-2.389030000000017	-2.289030000000017	41.337496999999964	41.437496999999965	GLM	NA	0	NA	NA
3119	-2.189030000000017	-2.089030000000017	41.337496999999964	41.437496999999965	GLM	NA	1	-2.187	41.419
3124	-1.689030000000017	-1.589030000000017	41.337496999999964	41.437496999999965	GLM	NA	1	-1.626	41.363
3126	-1.489030000000017	-1.389030000000016	41.337496999999964	41.437496999999965	GLM	NA	1	-1.450	41.416
3135	-0.589030000000016	-0.489030000000016	41.337496999999964	41.437496999999965	Validation	1	1	-0.493	41.423
3136	-0.489030000000016	-0.389030000000016	41.337496999999964	41.437496999999965	GLM	NA	1	-0.469	41.402
3144	0.310969999999984	0.410969999999984	41.337496999999964	41.437496999999965	GLM	NA	1	0.350	41.422
3147	0.610969999999984	0.710969999999984	41.337496999999964	41.437496999999965	GLM	NA	0	NA	NA
3150	0.910969999999984	1.010969999999984	41.337496999999964	41.437496999999965	GLM	NA	1	0.929	41.419
3151	1.010969999999984	1.110969999999984	41.337496999999964	41.437496999999965	Validation	1	1	1.077	41.403
3156	1.510969999999984	1.610969999999984	41.337496999999964	41.437496999999965	GLM	NA	1	1.608	41.384
3157	1.610969999999984	1.710969999999984	41.337496999999964	41.437496999999965	GLM	NA	1	1.670	41.355
3161	2.010969999999984	2.110969999999984	41.337496999999964	41.437496999999965	Validation	1	1	2.048	41.360
3202	-6.589030000000010	-6.489030000000010	41.237496999999962	41.337496999999964	Validation	1	0	NA	NA
3204	-6.389030000000011	-6.289030000000011	41.237496999999962	41.337496999999964	GLM	NA	0	NA	NA
3208	-5.989030000000012	-5.889030000000012	41.237496999999962	41.337496999999964	GLM	NA	0	NA	NA
3211	-5.689030000000013	-5.589030000000013	41.237496999999962	41.337496999999964	GLM	NA	0	NA	NA
3215	-5.289030000000015	-5.189030000000015	41.237496999999962	41.337496999999964	GLM	NA	0	NA	NA
3217	-5.089030000000015	-4.989030000000016	41.237496999999962	41.337496999999964	GLM	NA	0	NA	NA
3218	-4.989030000000016	-4.889030000000016	41.237496999999962	41.337496999999964	GLM	NA	0	NA	NA
3219	-4.889030000000016	-4.789030000000016	41.237496999999962	41.337496999999964	Validation	1	0	NA	NA
3220	-4.789030000000016	-4.689030000000017	41.237496999999962	41.337496999999964	GLM	NA	0	NA	NA
3223	-4.489030000000017	-4.389030000000018	41.237496999999962	41.337496999999964	GLM	NA	0	NA	NA
3227	-4.089030000000019	-3.989030000000019	41.237496999999962	41.337496999999964	GLM	NA	0	NA	NA
3228	-3.989030000000019	-3.889030000000019	41.237496999999962	41.337496999999964	GLM	NA	0	NA	NA
3235	-3.289030000000018	-3.189030000000018	41.237496999999962	41.337496999999964	GLM	NA	0	NA	NA
3236	-3.189030000000018	-3.089030000000018	41.237496999999962	41.337496999999964	GLM	NA	0	NA	NA
3244	-2.389030000000017	-2.289030000000017	41.237496999999962	41.337496999999964	GLM	NA	0	NA	NA
3245	-2.289030000000017	-2.189030000000017	41.237496999999962	41.337496999999964	GLM	NA	0	NA	NA
3249	-1.889030000000017	-1.789030000000017	41.237496999999962	41.337496999999964	GLM	NA	1	-1.876	41.309
3251	-1.689030000000017	-1.589030000000017	41.237496999999962	41.337496999999964	Validation	1	1	-1.606	41.275
3253	-1.489030000000017	-1.389030000000016	41.237496999999962	41.337496999999964	GLM	NA	0	NA	NA
3255	-1.289030000000016	-1.189030000000016	41.237496999999962	41.337496999999964	GLM	NA	1	-1.276	41.283
3267	-0.089030000000016	0.010969999999984	41.237496999999962	41.337496999999964	GLM	NA	1	-0.053	41.244
3271	0.310969999999984	0.410969999999984	41.237496999999962	41.337496999999964	GLM	NA	1	0.314	41.245
3276	0.810969999999984	0.910969999999984	41.237496999999962	41.337496999999964	Validation	1	1	0.901	41.243
3277	0.910969999999984	1.010969999999984	41.237496999999962	41.337496999999964	GLM	NA	0	NA	NA
3278	1.010969999999984	1.110969999999984	41.237496999999962	41.337496999999964	Validation	1	1	1.084	41.311
3279	1.110969999999984	1.210969999999984	41.237496999999962	41.337496999999964	GLM	NA	1	1.177	41.269
3281	1.310969999999984	1.410969999999984	41.237496999999962	41.337496999999964	GLM	NA	1	1.358	41.286
3284	1.610969999999984	1.710969999999984	41.237496999999962	41.337496999999964	GLM	NA	1	1.638	41.303
3285	1.710969999999984	1.810969999999984	41.237496999999962	41.337496999999964	GLM	NA	0	NA	NA
3287	1.910969999999985	2.010969999999984	41.237496999999962	41.337496999999964	Validation	1	1	1.967	41.270
3288	2.010969999999984	2.110969999999984	41.237496999999962	41.337496999999964	Validation	1	1	2.054	41.287
3327	-6.789030000000009	-6.689030000000010	41.137496999999961	41.237496999999962	GLM	NA	0	NA	NA
3332	-6.289030000000011	-6.189030000000011	41.137496999999961	41.237496999999962	GLM	NA	0	NA	NA
3336	-5.889030000000012	-5.789030000000013	41.137496999999961	41.237496999999962	GLM	NA	0	NA	NA
3349	-4.589030000000017	-4.489030000000017	41.137496999999961	41.237496999999962	GLM	NA	0	NA	NA
3355	-3.989030000000019	-3.889030000000019	41.137496999999961	41.237496999999962	GLM	NA	0	NA	NA
3368	-2.689030000000018	-2.589030000000017	41.137496999999961	41.237496999999962	GLM	NA	0	NA	NA
3377	-1.789030000000017	-1.689030000000017	41.137496999999961	41.237496999999962	GLM	NA	0	NA	NA
3388	-0.689030000000016	-0.589030000000016	41.137496999999961	41.237496999999962	GLM	NA	0	NA	NA
3391	-0.389030000000016	-0.289030000000016	41.137496999999961	41.237496999999962	GLM	NA	1	-0.368	41.231
3393	-0.189030000000016	-0.089030000000016	41.137496999999961	41.237496999999962	GLM	NA	0	NA	NA
3400	0.510969999999984	0.610969999999984	41.137496999999961	41.237496999999962	GLM	NA	1	0.554	41.207
3401	0.610969999999984	0.710969999999984	41.137496999999961	41.237496999999962	GLM	NA	1	0.645	41.144
3404	0.910969999999984	1.010969999999984	41.137496999999961	41.237496999999962	GLM	NA	1	1.004	41.145
3405	1.010969999999984	1.110969999999984	41.137496999999961	41.237496999999962	GLM	NA	1	1.064	41.138
3406	1.110969999999984	1.210969999999984	41.137496999999961	41.237496999999962	GLM	NA	1	1.145	41.144
3407	1.210969999999984	1.310969999999984	41.137496999999961	41.237496999999962	GLM	NA	1	1.236	41.146
3408	1.310969999999984	1.410969999999984	41.137496999999961	41.237496999999962	Validation	1	1	1.361	41.140
3413	1.810969999999984	1.910969999999985	41.137496999999961	41.237496999999962	GLM	NA	1	1.817	41.237
3452	-6.989030000000009	-6.889030000000009	41.037496999999959	41.137496999999961	GLM	NA	1	-6.907	41.038
3457	-6.489030000000010	-6.389030000000011	41.037496999999959	41.137496999999961	GLM	NA	0	NA	NA
3459	-6.289030000000011	-6.189030000000011	41.037496999999959	41.137496999999961	GLM	NA	0	NA	NA
3465	-5.689030000000013	-5.589030000000013	41.037496999999959	41.137496999999961	GLM	NA	0	NA	NA
3466	-5.589030000000013	-5.489030000000014	41.037496999999959	41.137496999999961	GLM	NA	0	NA	NA
3473	-4.889030000000016	-4.789030000000016	41.037496999999959	41.137496999999961	GLM	NA	0	NA	NA
3478	-4.389030000000018	-4.289030000000018	41.037496999999959	41.137496999999961	GLM	NA	0	NA	NA
3486	-3.589030000000018	-3.489030000000018	41.037496999999959	41.137496999999961	GLM	NA	0	NA	NA
3490	-3.189030000000018	-3.089030000000018	41.037496999999959	41.137496999999961	GLM	NA	0	NA	NA
3494	-2.789030000000018	-2.689030000000018	41.037496999999959	41.137496999999961	GLM	NA	0	NA	NA
3497	-2.489030000000017	-2.389030000000017	41.037496999999959	41.137496999999961	GLM	NA	0	NA	NA
3499	-2.289030000000017	-2.189030000000017	41.037496999999959	41.137496999999961	GLM	NA	0	NA	NA
3500	-2.189030000000017	-2.089030000000017	41.037496999999959	41.137496999999961	GLM	NA	0	NA	NA
3504	-1.789030000000017	-1.689030000000017	41.037496999999959	41.137496999999961	GLM	NA	0	NA	NA
3507	-1.489030000000017	-1.389030000000016	41.037496999999959	41.137496999999961	GLM	NA	1	-1.425	41.109
3518	-0.389030000000016	-0.289030000000016	41.037496999999959	41.137496999999961	GLM	NA	1	-0.364	41.133
3586	-6.289030000000011	-6.189030000000011	40.937496999999958	41.037496999999959	GLM	NA	0	NA	NA
3592	-5.689030000000013	-5.589030000000013	40.937496999999958	41.037496999999959	GLM	NA	0	NA	NA
3599	-4.989030000000016	-4.889030000000016	40.937496999999958	41.037496999999959	GLM	NA	0	NA	NA
3602	-4.689030000000017	-4.589030000000017	40.937496999999958	41.037496999999959	GLM	NA	0	NA	NA
3605	-4.389030000000018	-4.289030000000018	40.937496999999958	41.037496999999959	GLM	NA	0	NA	NA
3606	-4.289030000000018	-4.189030000000018	40.937496999999958	41.037496999999959	GLM	NA	0	NA	NA
3610	-3.889030000000019	-3.789030000000019	40.937496999999958	41.037496999999959	GLM	NA	0	NA	NA
3612	-3.689030000000018	-3.589030000000018	40.937496999999958	41.037496999999959	GLM	NA	0	NA	NA
3618	-3.089030000000018	-2.989030000000018	40.937496999999958	41.037496999999959	GLM	NA	0	NA	NA
3621	-2.789030000000018	-2.689030000000018	40.937496999999958	41.037496999999959	GLM	NA	0	NA	NA
3641	-0.789030000000016	-0.689030000000016	40.937496999999958	41.037496999999959	GLM	NA	1	-0.776	41.027
3647	-0.189030000000016	-0.089030000000016	40.937496999999958	41.037496999999959	Validation	1	1	-0.153	40.980
3652	0.310969999999984	0.410969999999984	40.937496999999958	41.037496999999959	GLM	NA	1	0.376	41.009
3707	-6.889030000000009	-6.789030000000009	40.837496999999956	40.937496999999958	GLM	NA	0	NA	NA
3714	-6.189030000000011	-6.089030000000012	40.837496999999956	40.937496999999958	GLM	NA	0	NA	NA
3717	-5.889030000000012	-5.789030000000013	40.837496999999956	40.937496999999958	Validation	1	0	NA	NA
3718	-5.789030000000013	-5.689030000000013	40.837496999999956	40.937496999999958	GLM/validation	1	0	NA	NA
3721	-5.489030000000014	-5.389030000000014	40.837496999999956	40.937496999999958	GLM	NA	0	NA	NA
3723	-5.289030000000015	-5.189030000000015	40.837496999999956	40.937496999999958	GLM	NA	0	NA	NA
3731	-4.489030000000017	-4.389030000000018	40.837496999999956	40.937496999999958	GLM	NA	0	NA	NA
3741	-3.489030000000018	-3.389030000000018	40.837496999999956	40.937496999999958	GLM	NA	0	NA	NA
3750	-2.589030000000017	-2.489030000000017	40.837496999999956	40.937496999999958	GLM	NA	0	NA	NA
3756	-1.989030000000017	-1.889030000000017	40.837496999999956	40.937496999999958	GLM	NA	0	NA	NA
3757	-1.889030000000017	-1.789030000000017	40.837496999999956	40.937496999999958	GLM	NA	0	NA	NA
3759	-1.689030000000017	-1.589030000000017	40.837496999999956	40.937496999999958	GLM	NA	0	NA	NA
3761	-1.489030000000017	-1.389030000000016	40.837496999999956	40.937496999999958	GLM	NA	0	NA	NA
3769	-0.689030000000016	-0.589030000000016	40.837496999999956	40.937496999999958	GLM	NA	0	NA	NA
3773	-0.289030000000016	-0.189030000000016	40.837496999999956	40.937496999999958	GLM	NA	1	-0.219	40.873
3774	-0.189030000000016	-0.089030000000016	40.837496999999956	40.937496999999958	Validation	1	1	-0.187	40.846
3775	-0.089030000000016	0.010969999999984	40.837496999999956	40.937496999999958	GLM	NA	1	-0.066	40.877
3777	0.110969999999984	0.210969999999984	40.837496999999956	40.937496999999958	GLM	NA	1	0.157	40.874
3778	0.210969999999984	0.310969999999984	40.837496999999956	40.937496999999958	GLM	NA	0	NA	NA
3779	0.310969999999984	0.410969999999984	40.837496999999956	40.937496999999958	GLM	NA	1	0.392	40.871
3783	0.710969999999984	0.810969999999984	40.837496999999956	40.937496999999958	GLM	NA	1	0.749	40.844
3834	-6.889030000000009	-6.789030000000009	40.737496999999955	40.837496999999956	GLM	NA	0	NA	NA
3841	-6.189030000000011	-6.089030000000012	40.737496999999955	40.837496999999956	GLM	NA	0	NA	NA
3846	-5.689030000000013	-5.589030000000013	40.737496999999955	40.837496999999956	GLM	NA	0	NA	NA
3847	-5.589030000000013	-5.489030000000014	40.737496999999955	40.837496999999956	GLM	NA	0	NA	NA
3859	-4.389030000000018	-4.289030000000018	40.737496999999955	40.837496999999956	GLM	NA	0	NA	NA
3864	-3.889030000000019	-3.789030000000019	40.737496999999955	40.837496999999956	GLM	NA	0	NA	NA
3867	-3.589030000000018	-3.489030000000018	40.737496999999955	40.837496999999956	GLM	NA	0	NA	NA
3869	-3.389030000000018	-3.289030000000018	40.737496999999955	40.837496999999956	GLM	NA	0	NA	NA
3877	-2.589030000000017	-2.489030000000017	40.737496999999955	40.837496999999956	GLM	NA	0	NA	NA
3879	-2.389030000000017	-2.289030000000017	40.737496999999955	40.837496999999956	GLM	NA	0	NA	NA
3887	-1.589030000000017	-1.489030000000017	40.737496999999955	40.837496999999956	GLM	NA	0	NA	NA
3896	-0.689030000000016	-0.589030000000016	40.737496999999955	40.837496999999956	GLM	NA	0	NA	NA
3898	-0.489030000000016	-0.389030000000016	40.737496999999955	40.837496999999956	GLM	NA	0	NA	NA
3907	0.410969999999984	0.510969999999984	40.737496999999955	40.837496999999956	GLM	NA	1	0.509	40.799
3961	-6.889030000000009	-6.789030000000009	40.637496999999954	40.737496999999955	GLM	NA	0	NA	NA
3975	-5.489030000000014	-5.389030000000014	40.637496999999954	40.737496999999955	GLM	NA	0	NA	NA
3989	-4.089030000000019	-3.989030000000019	40.637496999999954	40.737496999999955	GLM	NA	0	NA	NA
3990	-3.989030000000019	-3.889030000000019	40.637496999999954	40.737496999999955	GLM	NA	0	NA	NA
4008	-2.189030000000017	-2.089030000000017	40.637496999999954	40.737496999999955	GLM	NA	0	NA	NA
4009	-2.089030000000017	-1.989030000000017	40.637496999999954	40.737496999999955	GLM	NA	0	NA	NA
4012	-1.789030000000017	-1.689030000000017	40.637496999999954	40.737496999999955	GLM	NA	0	NA	NA
4018	-1.189030000000016	-1.089030000000016	40.637496999999954	40.737496999999955	GLM	NA	0	NA	NA
4019	-1.089030000000016	-0.989030000000016	40.637496999999954	40.737496999999955	GLM	NA	0	NA	NA
4027	-0.289030000000016	-0.189030000000016	40.637496999999954	40.737496999999955	GLM	NA	0	NA	NA
4032	0.210969999999984	0.310969999999984	40.637496999999954	40.737496999999955	GLM	NA	1	0.275	40.638
4035	0.510969999999984	0.610969999999984	40.637496999999954	40.737496999999955	Validation	1	1	0.600	40.706
4036	0.610969999999984	0.710969999999984	40.637496999999954	40.737496999999955	Validation	1	1	0.683	40.714
4037	0.710969999999984	0.810969999999984	40.637496999999954	40.737496999999955	Validation	1	1	0.790	40.693
4038	0.810969999999984	0.910969999999984	40.637496999999954	40.737496999999955	GLM	NA	1	0.819	40.708
4090	-6.689030000000010	-6.589030000000010	40.537496999999952	40.637496999999954	GLM	NA	0	NA	NA
4096	-6.089030000000012	-5.989030000000012	40.537496999999952	40.637496999999954	GLM	NA	0	NA	NA
4097	-5.989030000000012	-5.889030000000012	40.537496999999952	40.637496999999954	GLM	NA	0	NA	NA
4105	-5.189030000000015	-5.089030000000015	40.537496999999952	40.637496999999954	GLM	NA	0	NA	NA
4116	-4.089030000000019	-3.989030000000019	40.537496999999952	40.637496999999954	GLM	NA	0	NA	NA
4118	-3.889030000000019	-3.789030000000019	40.537496999999952	40.637496999999954	GLM	NA	0	NA	NA
4126	-3.089030000000018	-2.989030000000018	40.537496999999952	40.637496999999954	GLM	NA	0	NA	NA
4135	-2.189030000000017	-2.089030000000017	40.537496999999952	40.637496999999954	GLM	NA	0	NA	NA
4140	-1.689030000000017	-1.589030000000017	40.537496999999952	40.637496999999954	GLM	NA	0	NA	NA
4145	-1.189030000000016	-1.089030000000016	40.537496999999952	40.637496999999954	GLM	NA	0	NA	NA
4146	-1.089030000000016	-0.989030000000016	40.537496999999952	40.637496999999954	GLM	NA	0	NA	NA
4151	-0.589030000000016	-0.489030000000016	40.537496999999952	40.637496999999954	GLM	NA	0	NA	NA
4152	-0.489030000000016	-0.389030000000016	40.537496999999952	40.637496999999954	GLM	NA	0	NA	NA
4153	-0.389030000000016	-0.289030000000016	40.537496999999952	40.637496999999954	Validation	1	1	-0.299	40.614
4155	-0.189030000000016	-0.089030000000016	40.537496999999952	40.637496999999954	GLM	NA	1	-0.096	40.611
4156	-0.089030000000016	0.010969999999984	40.537496999999952	40.637496999999954	GLM	NA	0	NA	NA
4159	0.210969999999984	0.310969999999984	40.537496999999952	40.637496999999954	GLM	NA	1	0.300	40.624
4161	0.410969999999984	0.510969999999984	40.537496999999952	40.637496999999954	GLM	NA	1	0.448	40.542
4162	0.510969999999984	0.610969999999984	40.537496999999952	40.637496999999954	Validation	1	1	0.540	40.569
4163	0.610969999999984	0.710969999999984	40.537496999999952	40.637496999999954	GLM/validation	1	1	0.613	40.624
4215	-6.889030000000009	-6.789030000000009	40.437496999999951	40.537496999999952	GLM	NA	0	NA	NA
4217	-6.689030000000010	-6.589030000000010	40.437496999999951	40.537496999999952	Validation	1	0	NA	NA
4220	-6.389030000000011	-6.289030000000011	40.437496999999951	40.537496999999952	GLM	NA	0	NA	NA
4233	-5.089030000000015	-4.989030000000016	40.437496999999951	40.537496999999952	GLM	NA	0	NA	NA
4236	-4.789030000000016	-4.689030000000017	40.437496999999951	40.537496999999952	GLM	NA	0	NA	NA
4239	-4.489030000000017	-4.389030000000018	40.437496999999951	40.537496999999952	GLM	NA	0	NA	NA
4246	-3.789030000000019	-3.689030000000018	40.437496999999951	40.537496999999952	GLM	NA	0	NA	NA
4260	-2.389030000000017	-2.289030000000017	40.437496999999951	40.537496999999952	GLM	NA	0	NA	NA
4268	-1.589030000000017	-1.489030000000017	40.437496999999951	40.537496999999952	GLM	NA	0	NA	NA
4275	-0.889030000000016	-0.789030000000016	40.437496999999951	40.537496999999952	GLM	NA	0	NA	NA
4279	-0.489030000000016	-0.389030000000016	40.437496999999951	40.537496999999952	Validation	1	0	NA	NA
4283	-0.089030000000016	0.010969999999984	40.437496999999951	40.537496999999952	GLM	NA	0	NA	NA
4355	-5.589030000000013	-5.489030000000014	40.337496999999949	40.437496999999951	GLM	NA	0	NA	NA
4357	-5.389030000000014	-5.289030000000015	40.337496999999949	40.437496999999951	GLM	NA	0	NA	NA
4360	-5.089030000000015	-4.989030000000016	40.337496999999949	40.437496999999951	GLM	NA	0	NA	NA
4363	-4.789030000000016	-4.689030000000017	40.337496999999949	40.437496999999951	GLM	NA	0	NA	NA
4367	-4.389030000000018	-4.289030000000018	40.337496999999949	40.437496999999951	GLM	NA	1	-4.344	40.358
4370	-4.089030000000019	-3.989030000000019	40.337496999999949	40.437496999999951	GLM	NA	1	-4.056	40.430
4372	-3.889030000000019	-3.789030000000019	40.337496999999949	40.437496999999951	GLM	NA	0	NA	NA
4374	-3.689030000000018	-3.589030000000018	40.337496999999949	40.437496999999951	GLM	NA	1	-3.681	40.359
4378	-3.289030000000018	-3.189030000000018	40.337496999999949	40.437496999999951	GLM	NA	0	NA	NA
4381	-2.989030000000018	-2.889030000000018	40.337496999999949	40.437496999999951	GLM	NA	1	-2.923	40.412
4383	-2.789030000000018	-2.689030000000018	40.337496999999949	40.437496999999951	GLM	NA	0	NA	NA
4384	-2.689030000000018	-2.589030000000017	40.337496999999949	40.437496999999951	GLM	NA	0	NA	NA
4386	-2.489030000000017	-2.389030000000017	40.337496999999949	40.437496999999951	GLM	NA	0	NA	NA
4397	-1.389030000000016	-1.289030000000016	40.337496999999949	40.437496999999951	GLM	NA	0	NA	NA
4400	-1.089030000000016	-0.989030000000016	40.337496999999949	40.437496999999951	GLM	NA	0	NA	NA
4403	-0.789030000000016	-0.689030000000016	40.337496999999949	40.437496999999951	GLM	NA	0	NA	NA
4408	-0.289030000000016	-0.189030000000016	40.337496999999949	40.437496999999951	GLM	NA	0	NA	NA
4409	-0.189030000000016	-0.089030000000016	40.337496999999949	40.437496999999951	GLM	NA	0	NA	NA
4413	0.210969999999984	0.310969999999984	40.337496999999949	40.437496999999951	GLM	NA	1	0.310	40.363
4469	-6.889030000000009	-6.789030000000009	40.237496999999948	40.337496999999949	GLM	NA	0	NA	NA
4470	-6.789030000000009	-6.689030000000010	40.237496999999948	40.337496999999949	GLM	NA	0	NA	NA
4473	-6.489030000000010	-6.389030000000011	40.237496999999948	40.337496999999949	GLM	NA	0	NA	NA
4475	-6.289030000000011	-6.189030000000011	40.237496999999948	40.337496999999949	GLM	NA	0	NA	NA
4479	-5.889030000000012	-5.789030000000013	40.237496999999948	40.337496999999949	GLM	NA	0	NA	NA
4482	-5.589030000000013	-5.489030000000014	40.237496999999948	40.337496999999949	GLM	NA	0	NA	NA
4484	-5.389030000000014	-5.289030000000015	40.237496999999948	40.337496999999949	GLM	NA	0	NA	NA
4490	-4.789030000000016	-4.689030000000017	40.237496999999948	40.337496999999949	GLM	NA	0	NA	NA
4493	-4.489030000000017	-4.389030000000018	40.237496999999948	40.337496999999949	GLM	NA	1	-4.441	40.296
4497	-4.089030000000019	-3.989030000000019	40.237496999999948	40.337496999999949	GLM	NA	1	-4.070	40.306
4501	-3.689030000000018	-3.589030000000018	40.237496999999948	40.337496999999949	GLM	NA	0	NA	NA
4513	-2.489030000000017	-2.389030000000017	40.237496999999948	40.337496999999949	GLM	NA	0	NA	NA
4520	-1.789030000000017	-1.689030000000017	40.237496999999948	40.337496999999949	GLM	NA	0	NA	NA
4522	-1.589030000000017	-1.489030000000017	40.237496999999948	40.337496999999949	GLM	NA	0	NA	NA
4525	-1.289030000000016	-1.189030000000016	40.237496999999948	40.337496999999949	GLM	NA	0	NA	NA
4528	-0.989030000000016	-0.889030000000016	40.237496999999948	40.337496999999949	GLM	NA	0	NA	NA
4598	-6.689030000000010	-6.589030000000010	40.137496999999946	40.237496999999948	GLM	NA	0	NA	NA
4609	-5.589030000000013	-5.489030000000014	40.137496999999946	40.237496999999948	GLM	NA	0	NA	NA
4614	-5.089030000000015	-4.989030000000016	40.137496999999946	40.237496999999948	GLM	NA	0	NA	NA
4617	-4.789030000000016	-4.689030000000017	40.137496999999946	40.237496999999948	GLM	NA	0	NA	NA
4632	-3.289030000000018	-3.189030000000018	40.137496999999946	40.237496999999948	GLM	NA	1	-3.284	40.202
4634	-3.089030000000018	-2.989030000000018	40.137496999999946	40.237496999999948	GLM	NA	0	NA	NA
4643	-2.189030000000017	-2.089030000000017	40.137496999999946	40.237496999999948	GLM	NA	0	NA	NA
4653	-1.189030000000016	-1.089030000000016	40.137496999999946	40.237496999999948	GLM	NA	1	-1.185	40.231
4658	-0.689030000000016	-0.589030000000016	40.137496999999946	40.237496999999948	GLM	NA	0	NA	NA
4660	-0.489030000000016	-0.389030000000016	40.137496999999946	40.237496999999948	GLM	NA	1	-0.406	40.190
4663	-0.189030000000016	-0.089030000000016	40.137496999999946	40.237496999999948	GLM	NA	1	-0.173	40.157
4665	0.010969999999984	0.110969999999984	40.137496999999946	40.237496999999948	GLM	NA	1	0.024	40.210
4733	-5.889030000000012	-5.789030000000013	40.037496999999945	40.137496999999946	GLM	NA	0	NA	NA
4745	-4.689030000000017	-4.589030000000017	40.037496999999945	40.137496999999946	GLM	NA	1	-4.644	40.051
4747	-4.489030000000017	-4.389030000000018	40.037496999999945	40.137496999999946	GLM	NA	1	-4.477	40.070
4756	-3.589030000000018	-3.489030000000018	40.037496999999945	40.137496999999946	GLM	NA	0	NA	NA
4763	-2.889030000000018	-2.789030000000018	40.037496999999945	40.137496999999946	GLM	NA	0	NA	NA
4768	-2.389030000000017	-2.289030000000017	40.037496999999945	40.137496999999946	GLM	NA	0	NA	NA
4784	-0.789030000000016	-0.689030000000016	40.037496999999945	40.137496999999946	Validation	1	0	NA	NA
4785	-0.689030000000016	-0.589030000000016	40.037496999999945	40.137496999999946	Validation	1	1	-0.636	40.133
4789	-0.289030000000016	-0.189030000000016	40.037496999999945	40.137496999999946	GLM	NA	1	-0.203	40.064
4793	0.110969999999984	0.210969999999984	40.037496999999945	40.137496999999946	GLM	NA	1	0.149	40.107
4856	-6.289030000000011	-6.189030000000011	39.937496999999944	40.037496999999945	GLM	NA	0	NA	NA
4858	-6.089030000000012	-5.989030000000012	39.937496999999944	40.037496999999945	GLM	NA	0	NA	NA
4859	-5.989030000000012	-5.889030000000012	39.937496999999944	40.037496999999945	GLM	NA	0	NA	NA
4860	-5.889030000000012	-5.789030000000013	39.937496999999944	40.037496999999945	Validation	1	0	NA	NA
4873	-4.589030000000017	-4.489030000000017	39.937496999999944	40.037496999999945	GLM	NA	1	-4.524	40.020
4880	-3.889030000000019	-3.789030000000019	39.937496999999944	40.037496999999945	GLM	NA	0	NA	NA
4881	-3.789030000000019	-3.689030000000018	39.937496999999944	40.037496999999945	GLM	NA	1	-3.739	39.962
4887	-3.189030000000018	-3.089030000000018	39.937496999999944	40.037496999999945	GLM	NA	0	NA	NA
4888	-3.089030000000018	-2.989030000000018	39.937496999999944	40.037496999999945	GLM	NA	0	NA	NA
4891	-2.789030000000018	-2.689030000000018	39.937496999999944	40.037496999999945	GLM	NA	0	NA	NA
4898	-2.089030000000017	-1.989030000000017	39.937496999999944	40.037496999999945	GLM	NA	0	NA	NA
4900	-1.889030000000017	-1.789030000000017	39.937496999999944	40.037496999999945	GLM	NA	0	NA	NA
4906	-1.289030000000016	-1.189030000000016	39.937496999999944	40.037496999999945	GLM	NA	1	-1.260	40.027
4907	-1.189030000000016	-1.089030000000016	39.937496999999944	40.037496999999945	GLM	NA	0	NA	NA
4911	-0.789030000000016	-0.689030000000016	39.937496999999944	40.037496999999945	GLM	NA	0	NA	NA
4979	-6.689030000000010	-6.589030000000010	39.837496999999942	39.937496999999944	GLM	NA	0	NA	NA
4990	-5.589030000000013	-5.489030000000014	39.837496999999942	39.937496999999944	GLM	NA	1	-5.554	39.895
4991	-5.489030000000014	-5.389030000000014	39.837496999999942	39.937496999999944	GLM	NA	0	NA	NA
4992	-5.389030000000014	-5.289030000000015	39.837496999999942	39.937496999999944	GLM	NA	1	-5.340	39.868
4994	-5.189030000000015	-5.089030000000015	39.837496999999942	39.937496999999944	GLM	NA	0	NA	NA
5001	-4.489030000000017	-4.389030000000018	39.837496999999942	39.937496999999944	GLM	NA	1	-4.449	39.898
5003	-4.289030000000018	-4.189030000000018	39.837496999999942	39.937496999999944	GLM	NA	1	-4.230	39.894
5006	-3.989030000000019	-3.889030000000019	39.837496999999942	39.937496999999944	GLM	NA	1	-3.898	39.896
5013	-3.289030000000018	-3.189030000000018	39.837496999999942	39.937496999999944	GLM	NA	0	NA	NA
5025	-2.089030000000017	-1.989030000000017	39.837496999999942	39.937496999999944	GLM	NA	0	NA	NA
5027	-1.889030000000017	-1.789030000000017	39.837496999999942	39.937496999999944	GLM	NA	0	NA	NA
5030	-1.589030000000017	-1.489030000000017	39.837496999999942	39.937496999999944	GLM	NA	0	NA	NA
5106	-6.689030000000010	-6.589030000000010	39.737496999999941	39.837496999999942	GLM	NA	0	NA	NA
5111	-6.189030000000011	-6.089030000000012	39.737496999999941	39.837496999999942	GLM	NA	0	NA	NA
5113	-5.989030000000012	-5.889030000000012	39.737496999999941	39.837496999999942	GLM	NA	0	NA	NA
5116	-5.689030000000013	-5.589030000000013	39.737496999999941	39.837496999999942	Validation	1	1	-5.620	39.757
5118	-5.489030000000014	-5.389030000000014	39.737496999999941	39.837496999999942	GLM	NA	1	-5.484	39.762
5125	-4.789030000000016	-4.689030000000017	39.737496999999941	39.837496999999942	GLM	NA	1	-4.765	39.761
5129	-4.389030000000018	-4.289030000000018	39.737496999999941	39.837496999999942	GLM	NA	0	NA	NA
5131	-4.189030000000018	-4.089030000000019	39.737496999999941	39.837496999999942	Validation	1	1	-4.180	39.792
5132	-4.089030000000019	-3.989030000000019	39.737496999999941	39.837496999999942	Validation	1	0	NA	NA
5141	-3.189030000000018	-3.089030000000018	39.737496999999941	39.837496999999942	GLM	NA	0	NA	NA
5149	-2.389030000000017	-2.289030000000017	39.737496999999941	39.837496999999942	GLM	NA	0	NA	NA
5150	-2.289030000000017	-2.189030000000017	39.737496999999941	39.837496999999942	GLM	NA	1	-2.209	39.751
5151	-2.189030000000017	-2.089030000000017	39.737496999999941	39.837496999999942	GLM	NA	0	NA	NA
5155	-1.789030000000017	-1.689030000000017	39.737496999999941	39.837496999999942	GLM	NA	0	NA	NA
5159	-1.389030000000016	-1.289030000000016	39.737496999999941	39.837496999999942	GLM	NA	1	-1.363	39.833
5160	-1.289030000000016	-1.189030000000016	39.737496999999941	39.837496999999942	GLM	NA	0	NA	NA
5162	-1.089030000000016	-0.989030000000016	39.737496999999941	39.837496999999942	GLM	NA	1	-1.049	39.767
5164	-0.889030000000016	-0.789030000000016	39.737496999999941	39.837496999999942	GLM	NA	1	-0.862	39.792
5166	-0.689030000000016	-0.589030000000016	39.737496999999941	39.837496999999942	GLM	NA	0	NA	NA
5169	-0.389030000000016	-0.289030000000016	39.737496999999941	39.837496999999942	Validation	1	1	-0.358	39.774
5170	-0.289030000000016	-0.189030000000016	39.737496999999941	39.837496999999942	GLM	NA	1	-0.236	39.739
5226	-7.389030000000007	-7.289030000000007	39.637496999999939	39.737496999999941	GLM	NA	0	NA	NA
5228	-7.189030000000008	-7.089030000000008	39.637496999999939	39.737496999999941	GLM	NA	0	NA	NA
5241	-5.889030000000012	-5.789030000000013	39.637496999999939	39.737496999999941	GLM	NA	0	NA	NA
5245	-5.489030000000014	-5.389030000000014	39.637496999999939	39.737496999999941	GLM	NA	0	NA	NA
5249	-5.089030000000015	-4.989030000000016	39.637496999999939	39.737496999999941	GLM	NA	0	NA	NA
5250	-4.989030000000016	-4.889030000000016	39.637496999999939	39.737496999999941	GLM	NA	0	NA	NA
5268	-3.189030000000018	-3.089030000000018	39.637496999999939	39.737496999999941	GLM	NA	0	NA	NA
5270	-2.989030000000018	-2.889030000000018	39.637496999999939	39.737496999999941	GLM	NA	0	NA	NA
5275	-2.489030000000017	-2.389030000000017	39.637496999999939	39.737496999999941	GLM	NA	0	NA	NA
5276	-2.389030000000017	-2.289030000000017	39.637496999999939	39.737496999999941	GLM	NA	0	NA	NA
5282	-1.789030000000017	-1.689030000000017	39.637496999999939	39.737496999999941	GLM	NA	0	NA	NA
5285	-1.489030000000017	-1.389030000000016	39.637496999999939	39.737496999999941	GLM	NA	1	-1.442	39.721
5288	-1.189030000000016	-1.089030000000016	39.637496999999939	39.737496999999941	GLM	NA	0	NA	NA
5293	-0.689030000000016	-0.589030000000016	39.637496999999939	39.737496999999941	GLM	NA	1	-0.600	39.638
5294	-0.589030000000016	-0.489030000000016	39.637496999999939	39.737496999999941	GLM	NA	1	-0.503	39.646
5298	-0.189030000000016	-0.089030000000016	39.637496999999939	39.737496999999941	GLM	NA	1	-0.188	39.734
5351	-7.589030000000006	-7.489030000000007	39.537496999999938	39.637496999999939	GLM	NA	0	NA	NA
5353	-7.389030000000007	-7.289030000000007	39.537496999999938	39.637496999999939	GLM	NA	0	NA	NA
5369	-5.789030000000013	-5.689030000000013	39.537496999999938	39.637496999999939	GLM	NA	0	NA	NA
5370	-5.689030000000013	-5.589030000000013	39.537496999999938	39.637496999999939	GLM	NA	0	NA	NA
5371	-5.589030000000013	-5.489030000000014	39.537496999999938	39.637496999999939	GLM	NA	0	NA	NA
5372	-5.489030000000014	-5.389030000000014	39.537496999999938	39.637496999999939	GLM	NA	0	NA	NA
5376	-5.089030000000015	-4.989030000000016	39.537496999999938	39.637496999999939	GLM	NA	0	NA	NA
5386	-4.089030000000019	-3.989030000000019	39.537496999999938	39.637496999999939	GLM	NA	0	NA	NA
5391	-3.589030000000018	-3.489030000000018	39.537496999999938	39.637496999999939	GLM	NA	0	NA	NA
5392	-3.489030000000018	-3.389030000000018	39.537496999999938	39.637496999999939	GLM	NA	0	NA	NA
5393	-3.389030000000018	-3.289030000000018	39.537496999999938	39.637496999999939	GLM	NA	0	NA	NA
5408	-1.889030000000017	-1.789030000000017	39.537496999999938	39.637496999999939	GLM	NA	0	NA	NA
5409	-1.789030000000017	-1.689030000000017	39.537496999999938	39.637496999999939	GLM	NA	0	NA	NA
5417	-0.989030000000016	-0.889030000000016	39.537496999999938	39.637496999999939	GLM	NA	1	-0.924	39.619
5418	-0.889030000000016	-0.789030000000016	39.537496999999938	39.637496999999939	GLM	NA	1	-0.796	39.616
5423	-0.389030000000016	-0.289030000000016	39.537496999999938	39.637496999999939	GLM	NA	1	-0.297	39.553
5424	-0.289030000000016	-0.189030000000016	39.537496999999938	39.637496999999939	GLM	NA	1	-0.273	39.592
5481	-7.289030000000007	-7.189030000000008	39.437496999999937	39.537496999999938	GLM	NA	0	NA	NA
5483	-7.089030000000008	-6.989030000000009	39.437496999999937	39.537496999999938	GLM	NA	0	NA	NA
5500	-5.389030000000014	-5.289030000000015	39.437496999999937	39.537496999999938	GLM	NA	0	NA	NA
5502	-5.189030000000015	-5.089030000000015	39.437496999999937	39.537496999999938	GLM	NA	0	NA	NA
5506	-4.789030000000016	-4.689030000000017	39.437496999999937	39.537496999999938	GLM	NA	0	NA	NA
5508	-4.589030000000017	-4.489030000000017	39.437496999999937	39.537496999999938	GLM	NA	0	NA	NA
5512	-4.189030000000018	-4.089030000000019	39.437496999999937	39.537496999999938	GLM	NA	0	NA	NA
5514	-3.989030000000019	-3.889030000000019	39.437496999999937	39.537496999999938	GLM	NA	0	NA	NA
5517	-3.689030000000018	-3.589030000000018	39.437496999999937	39.537496999999938	GLM	NA	0	NA	NA
5522	-3.189030000000018	-3.089030000000018	39.437496999999937	39.537496999999938	GLM	NA	0	NA	NA
5526	-2.789030000000018	-2.689030000000018	39.437496999999937	39.537496999999938	GLM	NA	1	-2.777	39.491
5527	-2.689030000000018	-2.589030000000017	39.437496999999937	39.537496999999938	GLM	NA	0	NA	NA
5532	-2.189030000000017	-2.089030000000017	39.437496999999937	39.537496999999938	GLM	NA	0	NA	NA
5546	-0.789030000000016	-0.689030000000016	39.437496999999937	39.537496999999938	GLM	NA	1	-0.719	39.476
5547	-0.689030000000016	-0.589030000000016	39.437496999999937	39.537496999999938	GLM	NA	1	-0.622	39.485
5609	-7.189030000000008	-7.089030000000008	39.337496999999935	39.437496999999937	GLM	NA	1	-7.151	39.339
5611	-6.989030000000009	-6.889030000000009	39.337496999999935	39.437496999999937	GLM	NA	0	NA	NA
5614	-6.689030000000010	-6.589030000000010	39.337496999999935	39.437496999999937	GLM	NA	0	NA	NA
5618	-6.289030000000011	-6.189030000000011	39.337496999999935	39.437496999999937	GLM	NA	0	NA	NA
5621	-5.989030000000012	-5.889030000000012	39.337496999999935	39.437496999999937	GLM	NA	0	NA	NA
5622	-5.889030000000012	-5.789030000000013	39.337496999999935	39.437496999999937	GLM	NA	0	NA	NA
5629	-5.189030000000015	-5.089030000000015	39.337496999999935	39.437496999999937	GLM	NA	0	NA	NA
5630	-5.089030000000015	-4.989030000000016	39.337496999999935	39.437496999999937	GLM	NA	0	NA	NA
5635	-4.589030000000017	-4.489030000000017	39.337496999999935	39.437496999999937	GLM	NA	0	NA	NA
5641	-3.989030000000019	-3.889030000000019	39.337496999999935	39.437496999999937	GLM	NA	0	NA	NA
5648	-3.289030000000018	-3.189030000000018	39.337496999999935	39.437496999999937	GLM	NA	0	NA	NA
5649	-3.189030000000018	-3.089030000000018	39.337496999999935	39.437496999999937	GLM	NA	0	NA	NA
5671	-0.989030000000016	-0.889030000000016	39.337496999999935	39.437496999999937	GLM	NA	1	-0.933	39.369
5734	-7.389030000000007	-7.289030000000007	39.237496999999934	39.337496999999935	GLM	NA	1	-7.355	39.244
5735	-7.289030000000007	-7.189030000000008	39.237496999999934	39.337496999999935	GLM	NA	1	-7.197	39.306
5757	-5.089030000000015	-4.989030000000016	39.237496999999934	39.337496999999935	GLM	NA	0	NA	NA
5761	-4.689030000000017	-4.589030000000017	39.237496999999934	39.337496999999935	GLM	NA	0	NA	NA
5764	-4.389030000000018	-4.289030000000018	39.237496999999934	39.337496999999935	GLM	NA	0	NA	NA
5767	-4.089030000000019	-3.989030000000019	39.237496999999934	39.337496999999935	GLM	NA	0	NA	NA
5771	-3.689030000000018	-3.589030000000018	39.237496999999934	39.337496999999935	GLM	NA	0	NA	NA
5773	-3.489030000000018	-3.389030000000018	39.237496999999934	39.337496999999935	Validation	1	0	NA	NA
5774	-3.389030000000018	-3.289030000000018	39.237496999999934	39.337496999999935	GLM	NA	0	NA	NA
5775	-3.289030000000018	-3.189030000000018	39.237496999999934	39.337496999999935	GLM	NA	0	NA	NA
5786	-2.189030000000017	-2.089030000000017	39.237496999999934	39.337496999999935	GLM	NA	0	NA	NA
5789	-1.889030000000017	-1.789030000000017	39.237496999999934	39.337496999999935	GLM	NA	0	NA	NA
5791	-1.689030000000017	-1.589030000000017	39.237496999999934	39.337496999999935	GLM	NA	0	NA	NA
5800	-0.789030000000016	-0.689030000000016	39.237496999999934	39.337496999999935	GLM	NA	0	NA	NA
5802	-0.589030000000016	-0.489030000000016	39.237496999999934	39.337496999999935	GLM	NA	1	-0.553	39.269
5871	-6.389030000000011	-6.289030000000011	39.137496999999932	39.237496999999934	GLM	NA	0	NA	NA
5884	-5.089030000000015	-4.989030000000016	39.137496999999932	39.237496999999934	GLM	NA	0	NA	NA
5885	-4.989030000000016	-4.889030000000016	39.137496999999932	39.237496999999934	GLM	NA	0	NA	NA
5891	-4.389030000000018	-4.289030000000018	39.137496999999932	39.237496999999934	GLM	NA	0	NA	NA
5896	-3.889030000000019	-3.789030000000019	39.137496999999932	39.237496999999934	GLM	NA	0	NA	NA
5898	-3.689030000000018	-3.589030000000018	39.137496999999932	39.237496999999934	GLM	NA	0	NA	NA
5901	-3.389030000000018	-3.289030000000018	39.137496999999932	39.237496999999934	GLM	NA	0	NA	NA
5902	-3.289030000000018	-3.189030000000018	39.137496999999932	39.237496999999934	GLM	NA	0	NA	NA
5908	-2.689030000000018	-2.589030000000017	39.137496999999932	39.237496999999934	GLM	NA	0	NA	NA
5910	-2.489030000000017	-2.389030000000017	39.137496999999932	39.237496999999934	GLM	NA	0	NA	NA
5913	-2.189030000000017	-2.089030000000017	39.137496999999932	39.237496999999934	GLM	NA	1	-2.146	39.209
5916	-1.889030000000017	-1.789030000000017	39.137496999999932	39.237496999999934	GLM	NA	1	-1.821	39.167
5917	-1.789030000000017	-1.689030000000017	39.137496999999932	39.237496999999934	Validation	1	1	-1.763	39.144
5918	-1.689030000000017	-1.589030000000017	39.137496999999932	39.237496999999934	Validation	1	1	-1.675	39.142
5920	-1.489030000000017	-1.389030000000016	39.137496999999932	39.237496999999934	Validation	1	1	-1.428	39.194
5921	-1.389030000000016	-1.289030000000016	39.137496999999932	39.237496999999934	Validation	1	1	-1.378	39.199
5922	-1.289030000000016	-1.189030000000016	39.137496999999932	39.237496999999934	Validation	1	0	NA	NA
5923	-1.189030000000016	-1.089030000000016	39.137496999999932	39.237496999999934	Validation	1	0	NA	NA
5929	-0.589030000000016	-0.489030000000016	39.137496999999932	39.237496999999934	Validation	1	1	-0.530	39.151
5993	-6.889030000000009	-6.789030000000009	39.037496999999931	39.137496999999932	GLM	NA	1	-6.865	39.136
6005	-5.689030000000013	-5.589030000000013	39.037496999999931	39.137496999999932	GLM	NA	0	NA	NA
6014	-4.789030000000016	-4.689030000000017	39.037496999999931	39.137496999999932	GLM	NA	0	NA	NA
6015	-4.689030000000017	-4.589030000000017	39.037496999999931	39.137496999999932	GLM	NA	1	-4.620	39.082
6020	-4.189030000000018	-4.089030000000019	39.037496999999931	39.137496999999932	GLM	NA	0	NA	NA
6024	-3.789030000000019	-3.689030000000018	39.037496999999931	39.137496999999932	Validation	1	0	NA	NA
6027	-3.489030000000018	-3.389030000000018	39.037496999999931	39.137496999999932	GLM	NA	0	NA	NA
6028	-3.389030000000018	-3.289030000000018	39.037496999999931	39.137496999999932	GLM	NA	0	NA	NA
6029	-3.289030000000018	-3.189030000000018	39.037496999999931	39.137496999999932	GLM	NA	0	NA	NA
6033	-2.889030000000018	-2.789030000000018	39.037496999999931	39.137496999999932	GLM	NA	0	NA	NA
6034	-2.789030000000018	-2.689030000000018	39.037496999999931	39.137496999999932	GLM	NA	0	NA	NA
6042	-1.989030000000017	-1.889030000000017	39.037496999999931	39.137496999999932	GLM	NA	0	NA	NA
6044	-1.789030000000017	-1.689030000000017	39.037496999999931	39.137496999999932	Validation	1	1	-1.749	39.137
6045	-1.689030000000017	-1.589030000000017	39.037496999999931	39.137496999999932	GLM	NA	0	NA	NA
6051	-1.089030000000016	-0.989030000000016	39.037496999999931	39.137496999999932	GLM	NA	1	-1.060	39.099
6055	-0.689030000000016	-0.589030000000016	39.037496999999931	39.137496999999932	Validation	1	1	-0.600	39.087
6057	-0.489030000000016	-0.389030000000016	39.037496999999931	39.137496999999932	GLM	NA	1	-0.489	39.133
6058	-0.389030000000016	-0.289030000000016	39.037496999999931	39.137496999999932	Validation	1	1	-0.338	39.079
6119	-6.989030000000009	-6.889030000000009	38.937496999999929	39.037496999999931	GLM	NA	1	-6.952	38.942
6120	-6.889030000000009	-6.789030000000009	38.937496999999929	39.037496999999931	GLM	NA	1	-6.813	38.940
6132	-5.689030000000013	-5.589030000000013	38.937496999999929	39.037496999999931	GLM	NA	0	NA	NA
6134	-5.489030000000014	-5.389030000000014	38.937496999999929	39.037496999999931	GLM	NA	0	NA	NA
6136	-5.289030000000015	-5.189030000000015	38.937496999999929	39.037496999999931	GLM	NA	0	NA	NA
6144	-4.489030000000017	-4.389030000000018	38.937496999999929	39.037496999999931	GLM	NA	0	NA	NA
6157	-3.189030000000018	-3.089030000000018	38.937496999999929	39.037496999999931	GLM	NA	0	NA	NA
6161	-2.789030000000018	-2.689030000000018	38.937496999999929	39.037496999999931	GLM	NA	0	NA	NA
6164	-2.489030000000017	-2.389030000000017	38.937496999999929	39.037496999999931	GLM	NA	0	NA	NA
6171	-1.789030000000017	-1.689030000000017	38.937496999999929	39.037496999999931	GLM	NA	0	NA	NA
6184	-0.489030000000016	-0.389030000000016	38.937496999999929	39.037496999999931	GLM	NA	1	-0.425	38.944
6186	-0.289030000000016	-0.189030000000016	38.937496999999929	39.037496999999931	GLM	NA	1	-0.193	38.941
6246	-6.989030000000009	-6.889030000000009	38.837496999999928	38.937496999999929	GLM	NA	1	-6.960	38.914
6250	-6.589030000000010	-6.489030000000010	38.837496999999928	38.937496999999929	GLM	NA	1	-6.523	38.894
6258	-5.789030000000013	-5.689030000000013	38.837496999999928	38.937496999999929	GLM	NA	1	-5.716	38.912
6263	-5.289030000000015	-5.189030000000015	38.837496999999928	38.937496999999929	GLM	NA	0	NA	NA
6270	-4.589030000000017	-4.489030000000017	38.837496999999928	38.937496999999929	GLM	NA	0	NA	NA
6271	-4.489030000000017	-4.389030000000018	38.837496999999928	38.937496999999929	GLM	NA	0	NA	NA
6275	-4.089030000000019	-3.989030000000019	38.837496999999928	38.937496999999929	GLM	NA	0	NA	NA
6287	-2.889030000000018	-2.789030000000018	38.837496999999928	38.937496999999929	GLM	NA	0	NA	NA
6289	-2.689030000000018	-2.589030000000017	38.837496999999928	38.937496999999929	GLM	NA	0	NA	NA
6299	-1.689030000000017	-1.589030000000017	38.837496999999928	38.937496999999929	GLM	NA	0	NA	NA
6307	-0.889030000000016	-0.789030000000016	38.837496999999928	38.937496999999929	GLM	NA	1	-0.828	38.849
6308	-0.789030000000016	-0.689030000000016	38.837496999999928	38.937496999999929	GLM	NA	1	-0.711	38.897
6309	-0.689030000000016	-0.589030000000016	38.837496999999928	38.937496999999929	GLM	NA	1	-0.660	38.913
6311	-0.489030000000016	-0.389030000000016	38.837496999999928	38.937496999999929	GLM	NA	1	-0.435	38.892
6312	-0.389030000000016	-0.289030000000016	38.837496999999928	38.937496999999929	GLM	NA	1	-0.324	38.908
6315	-0.089030000000016	0.010969999999984	38.837496999999928	38.937496999999929	GLM	NA	1	-0.028	38.871
6371	-7.189030000000008	-7.089030000000008	38.737496999999927	38.837496999999928	GLM	NA	0	NA	NA
6379	-6.389030000000011	-6.289030000000011	38.737496999999927	38.837496999999928	GLM	NA	1	-6.388	38.796
6387	-5.589030000000013	-5.489030000000014	38.737496999999927	38.837496999999928	GLM	NA	0	NA	NA
6390	-5.289030000000015	-5.189030000000015	38.737496999999927	38.837496999999928	GLM	NA	0	NA	NA
6394	-4.889030000000016	-4.789030000000016	38.737496999999927	38.837496999999928	Validation	1	1	-4.848	38.770
6406	-3.689030000000018	-3.589030000000018	38.737496999999927	38.837496999999928	GLM	NA	0	NA	NA
6408	-3.489030000000018	-3.389030000000018	38.737496999999927	38.837496999999928	GLM	NA	0	NA	NA
6409	-3.389030000000018	-3.289030000000018	38.737496999999927	38.837496999999928	GLM	NA	0	NA	NA
6411	-3.189030000000018	-3.089030000000018	38.737496999999927	38.837496999999928	GLM	NA	0	NA	NA
6415	-2.789030000000018	-2.689030000000018	38.737496999999927	38.837496999999928	GLM	NA	0	NA	NA
6423	-1.989030000000017	-1.889030000000017	38.737496999999927	38.837496999999928	GLM	NA	0	NA	NA
6425	-1.789030000000017	-1.689030000000017	38.737496999999927	38.837496999999928	GLM	NA	1	-1.731	38.791
6427	-1.589030000000017	-1.489030000000017	38.737496999999927	38.837496999999928	GLM	NA	1	-1.544	38.748
6428	-1.489030000000017	-1.389030000000016	38.737496999999927	38.837496999999928	GLM	NA	0	NA	NA
6431	-1.189030000000016	-1.089030000000016	38.737496999999927	38.837496999999928	GLM	NA	1	-1.091	38.829
6432	-1.089030000000016	-0.989030000000016	38.737496999999927	38.837496999999928	Validation	1	0	NA	NA
6433	-0.989030000000016	-0.889030000000016	38.737496999999927	38.837496999999928	Validation	1	1	-0.927	38.742
6434	-0.889030000000016	-0.789030000000016	38.737496999999927	38.837496999999928	GLM	NA	1	-0.851	38.811
6439	-0.389030000000016	-0.289030000000016	38.737496999999927	38.837496999999928	Validation	1	1	-0.351	38.803
6440	-0.289030000000016	-0.189030000000016	38.737496999999927	38.837496999999928	Validation	1	1	-0.193	38.835
6441	-0.189030000000016	-0.089030000000016	38.737496999999927	38.837496999999928	Validation	1	1	-0.109	38.833
6442	-0.089030000000016	0.010969999999984	38.737496999999927	38.837496999999928	Validation	1	1	-0.013	38.814
6498	-7.189030000000008	-7.089030000000008	38.637496999999925	38.737496999999927	GLM	NA	1	-7.109	38.677
6499	-7.089030000000008	-6.989030000000009	38.637496999999925	38.737496999999927	GLM	NA	0	NA	NA
6509	-6.089030000000012	-5.989030000000012	38.637496999999925	38.737496999999927	GLM	NA	0	NA	NA
6513	-5.689030000000013	-5.589030000000013	38.637496999999925	38.737496999999927	GLM	NA	1	-5.602	38.648
6520	-4.989030000000016	-4.889030000000016	38.637496999999925	38.737496999999927	GLM	NA	1	-4.918	38.644
6525	-4.489030000000017	-4.389030000000018	38.637496999999925	38.737496999999927	GLM	NA	0	NA	NA
6529	-4.089030000000019	-3.989030000000019	38.637496999999925	38.737496999999927	GLM	NA	1	-4.059	38.661
6536	-3.389030000000018	-3.289030000000018	38.637496999999925	38.737496999999927	GLM	NA	1	-3.354	38.638
6541	-2.889030000000018	-2.789030000000018	38.637496999999925	38.737496999999927	GLM	NA	0	NA	NA
6553	-1.689030000000017	-1.589030000000017	38.637496999999925	38.737496999999927	GLM	NA	0	NA	NA
6559	-1.089030000000016	-0.989030000000016	38.637496999999925	38.737496999999927	Validation	1	1	-0.993	38.696
6560	-0.989030000000016	-0.889030000000016	38.637496999999925	38.737496999999927	GLM	NA	1	-0.982	38.696
6561	-0.889030000000016	-0.789030000000016	38.637496999999925	38.737496999999927	Validation	1	1	-0.850	38.659
6562	-0.789030000000016	-0.689030000000016	38.637496999999925	38.737496999999927	Validation	1	1	-0.759	38.692
6563	-0.689030000000016	-0.589030000000016	38.637496999999925	38.737496999999927	GLM	NA	1	-0.675	38.710
6564	-0.589030000000016	-0.489030000000016	38.637496999999925	38.737496999999927	Validation	1	1	-0.493	38.685
6565	-0.489030000000016	-0.389030000000016	38.637496999999925	38.737496999999927	Validation	1	1	-0.405	38.669
6566	-0.389030000000016	-0.289030000000016	38.637496999999925	38.737496999999927	Validation	1	1	-0.368	38.686
6567	-0.289030000000016	-0.189030000000016	38.637496999999925	38.737496999999927	Validation	1	1	-0.232	38.674
6568	-0.189030000000016	-0.089030000000016	38.637496999999925	38.737496999999927	Validation	1	1	-0.161	38.663
6569	-0.089030000000016	0.010969999999984	38.637496999999925	38.737496999999927	Validation	1	1	-0.055	38.642
6571	0.110969999999984	0.210969999999984	38.637496999999925	38.737496999999927	Validation	1	1	0.164	38.717
6626	-7.089030000000008	-6.989030000000009	38.537496999999924	38.637496999999925	GLM	NA	0	NA	NA
6627	-6.989030000000009	-6.889030000000009	38.537496999999924	38.637496999999925	GLM	NA	0	NA	NA
6639	-5.789030000000013	-5.689030000000013	38.537496999999924	38.637496999999925	GLM	NA	1	-5.758	38.633
6640	-5.689030000000013	-5.589030000000013	38.537496999999924	38.637496999999925	GLM	NA	0	NA	NA
6650	-4.689030000000017	-4.589030000000017	38.537496999999924	38.637496999999925	GLM	NA	1	-4.677	38.563
6656	-4.089030000000019	-3.989030000000019	38.537496999999924	38.637496999999925	GLM	NA	0	NA	NA
6661	-3.589030000000018	-3.489030000000018	38.537496999999924	38.637496999999925	GLM	NA	1	-3.538	38.600
6664	-3.289030000000018	-3.189030000000018	38.537496999999924	38.637496999999925	GLM	NA	0	NA	NA
6666	-3.089030000000018	-2.989030000000018	38.537496999999924	38.637496999999925	GLM	NA	0	NA	NA
6667	-2.989030000000018	-2.889030000000018	38.537496999999924	38.637496999999925	GLM	NA	0	NA	NA
6672	-2.489030000000017	-2.389030000000017	38.537496999999924	38.637496999999925	GLM	NA	0	NA	NA
6674	-2.289030000000017	-2.189030000000017	38.537496999999924	38.637496999999925	GLM	NA	1	-2.214	38.580
6679	-1.789030000000017	-1.689030000000017	38.537496999999924	38.637496999999925	GLM	NA	1	-1.699	38.588
6682	-1.489030000000017	-1.389030000000016	38.537496999999924	38.637496999999925	GLM	NA	0	NA	NA
6686	-1.089030000000016	-0.989030000000016	38.537496999999924	38.637496999999925	Validation	1	0	NA	NA
6687	-0.989030000000016	-0.889030000000016	38.537496999999924	38.637496999999925	Validation	1	1	-0.923	38.577
6688	-0.889030000000016	-0.789030000000016	38.537496999999924	38.637496999999925	Validation	1	1	-0.837	38.600
6689	-0.789030000000016	-0.689030000000016	38.537496999999924	38.637496999999925	Validation	1	1	-0.707	38.606
6690	-0.689030000000016	-0.589030000000016	38.537496999999924	38.637496999999925	Validation	1	1	-0.610	38.555
6691	-0.589030000000016	-0.489030000000016	38.537496999999924	38.637496999999925	Validation	1	1	-0.493	38.552
6692	-0.489030000000016	-0.389030000000016	38.537496999999924	38.637496999999925	Validation	1	1	-0.461	38.562
6693	-0.389030000000016	-0.289030000000016	38.537496999999924	38.637496999999925	Validation	1	1	-0.326	38.595
6694	-0.289030000000016	-0.189030000000016	38.537496999999924	38.637496999999925	Validation	1	1	-0.263	38.582
6695	-0.189030000000016	-0.089030000000016	38.537496999999924	38.637496999999925	Validation	1	1	-0.104	38.625
6697	0.010969999999984	0.110969999999984	38.537496999999924	38.637496999999925	GLM	NA	1	0.030	38.637
6750	-7.389030000000007	-7.289030000000007	38.437496999999922	38.537496999999924	GLM	NA	0	NA	NA
6759	-6.489030000000010	-6.389030000000011	38.437496999999922	38.537496999999924	GLM	NA	1	-6.456	38.490
6763	-6.089030000000012	-5.989030000000012	38.437496999999922	38.537496999999924	GLM	NA	1	-6.009	38.515
6765	-5.889030000000012	-5.789030000000013	38.437496999999922	38.537496999999924	GLM	NA	1	-5.828	38.508
6779	-4.489030000000017	-4.389030000000018	38.437496999999922	38.537496999999924	GLM	NA	0	NA	NA
6789	-3.489030000000018	-3.389030000000018	38.437496999999922	38.537496999999924	GLM	NA	0	NA	NA
6790	-3.389030000000018	-3.289030000000018	38.437496999999922	38.537496999999924	GLM	NA	0	NA	NA
6798	-2.589030000000017	-2.489030000000017	38.437496999999922	38.537496999999924	Validation	1	0	NA	NA
6801	-2.289030000000017	-2.189030000000017	38.437496999999922	38.537496999999924	Validation	1	1	-2.234	38.450
6805	-1.889030000000017	-1.789030000000017	38.437496999999922	38.537496999999924	GLM	NA	1	-1.792	38.465
6806	-1.789030000000017	-1.689030000000017	38.437496999999922	38.537496999999924	Validation	1	1	-1.735	38.493
6815	-0.889030000000016	-0.789030000000016	38.437496999999922	38.537496999999924	Validation	1	1	-0.812	38.529
6816	-0.789030000000016	-0.689030000000016	38.437496999999922	38.537496999999924	Validation	1	1	-0.771	38.455
6817	-0.689030000000016	-0.589030000000016	38.437496999999922	38.537496999999924	Validation	1	1	-0.659	38.443
6878	-7.289030000000007	-7.189030000000008	38.337496999999921	38.437496999999922	GLM	NA	0	NA	NA
6883	-6.789030000000009	-6.689030000000010	38.337496999999921	38.437496999999922	GLM	NA	0	NA	NA
6893	-5.789030000000013	-5.689030000000013	38.337496999999921	38.437496999999922	GLM	NA	0	NA	NA
6896	-5.489030000000014	-5.389030000000014	38.337496999999921	38.437496999999922	GLM	NA	0	NA	NA
6905	-4.589030000000017	-4.489030000000017	38.337496999999921	38.437496999999922	GLM	NA	0	NA	NA
6911	-3.989030000000019	-3.889030000000019	38.337496999999921	38.437496999999922	GLM	NA	0	NA	NA
6916	-3.489030000000018	-3.389030000000018	38.337496999999921	38.437496999999922	GLM	NA	0	NA	NA
6918	-3.289030000000018	-3.189030000000018	38.337496999999921	38.437496999999922	GLM	NA	0	NA	NA
6928	-2.289030000000017	-2.189030000000017	38.337496999999921	38.437496999999922	GLM	NA	0	NA	NA
6930	-2.089030000000017	-1.989030000000017	38.337496999999921	38.437496999999922	GLM	NA	1	-2.021	38.426
6933	-1.789030000000017	-1.689030000000017	38.337496999999921	38.437496999999922	Validation	1	0	NA	NA
6935	-1.589030000000017	-1.489030000000017	38.337496999999921	38.437496999999922	GLM	NA	0	NA	NA
6940	-1.089030000000016	-0.989030000000016	38.337496999999921	38.437496999999922	Validation	1	1	-1.035	38.393
6941	-0.989030000000016	-0.889030000000016	38.337496999999921	38.437496999999922	GLM/validation	1	1	-0.889	38.364
6942	-0.889030000000016	-0.789030000000016	38.337496999999921	38.437496999999922	Validation	1	1	-0.829	38.432
6943	-0.789030000000016	-0.689030000000016	38.337496999999921	38.437496999999922	Validation	1	1	-0.730	38.345
7006	-7.189030000000008	-7.089030000000008	38.237496999999919	38.337496999999921	GLM	NA	0	NA	NA
7011	-6.689030000000010	-6.589030000000010	38.237496999999919	38.337496999999921	GLM	NA	0	NA	NA
7013	-6.489030000000010	-6.389030000000011	38.237496999999919	38.337496999999921	GLM	NA	0	NA	NA
7014	-6.389030000000011	-6.289030000000011	38.237496999999919	38.337496999999921	GLM	NA	1	-6.315	38.300
7015	-6.289030000000011	-6.189030000000011	38.237496999999919	38.337496999999921	GLM	NA	0	NA	NA
7020	-5.789030000000013	-5.689030000000013	38.237496999999919	38.337496999999921	GLM	NA	0	NA	NA
7022	-5.589030000000013	-5.489030000000014	38.237496999999919	38.337496999999921	GLM	NA	0	NA	NA
7023	-5.489030000000014	-5.389030000000014	38.237496999999919	38.337496999999921	Validation	1	0	NA	NA
7028	-4.989030000000016	-4.889030000000016	38.237496999999919	38.337496999999921	GLM	NA	0	NA	NA
7034	-4.389030000000018	-4.289030000000018	38.237496999999919	38.337496999999921	GLM	NA	0	NA	NA
7042	-3.589030000000018	-3.489030000000018	38.237496999999919	38.337496999999921	GLM	NA	1	-3.541	38.335
7047	-3.089030000000018	-2.989030000000018	38.237496999999919	38.337496999999921	GLM	NA	1	-3.038	38.266
7051	-2.689030000000018	-2.589030000000017	38.237496999999919	38.337496999999921	GLM	NA	1	-2.662	38.314
7054	-2.389030000000017	-2.289030000000017	38.237496999999919	38.337496999999921	GLM	NA	0	NA	NA
7057	-2.089030000000017	-1.989030000000017	38.237496999999919	38.337496999999921	Validation	1	1	-1.998	38.319
7058	-1.989030000000017	-1.889030000000017	38.237496999999919	38.337496999999921	Validation	1	1	-1.972	38.279
7069	-0.889030000000016	-0.789030000000016	38.237496999999919	38.337496999999921	GLM/validation	1	1	-0.815	38.245
7071	-0.689030000000016	-0.589030000000016	38.237496999999919	38.337496999999921	Validation	1	1	-0.657	38.318
7137	-6.789030000000009	-6.689030000000010	38.137496999999918	38.237496999999919	GLM	NA	0	NA	NA
7142	-6.289030000000011	-6.189030000000011	38.137496999999918	38.237496999999919	GLM	NA	0	NA	NA
7143	-6.189030000000011	-6.089030000000012	38.137496999999918	38.237496999999919	GLM	NA	0	NA	NA
7145	-5.989030000000012	-5.889030000000012	38.137496999999918	38.237496999999919	GLM	NA	0	NA	NA
7146	-5.889030000000012	-5.789030000000013	38.137496999999918	38.237496999999919	GLM	NA	1	-5.823	38.210
7155	-4.989030000000016	-4.889030000000016	38.137496999999918	38.237496999999919	GLM	NA	0	NA	NA
7158	-4.689030000000017	-4.589030000000017	38.137496999999918	38.237496999999919	GLM	NA	0	NA	NA
7163	-4.189030000000018	-4.089030000000019	38.137496999999918	38.237496999999919	GLM	NA	0	NA	NA
7167	-3.789030000000019	-3.689030000000018	38.137496999999918	38.237496999999919	GLM	NA	0	NA	NA
7185	-1.989030000000017	-1.889030000000017	38.137496999999918	38.237496999999919	GLM	NA	1	-1.889	38.212
7187	-1.789030000000017	-1.689030000000017	38.137496999999918	38.237496999999919	GLM	NA	1	-1.700	38.226
7192	-1.289030000000016	-1.189030000000016	38.137496999999918	38.237496999999919	GLM	NA	1	-1.231	38.210
7194	-1.089030000000016	-0.989030000000016	38.137496999999918	38.237496999999919	GLM	NA	1	-1.049	38.183
7195	-0.989030000000016	-0.889030000000016	38.137496999999918	38.237496999999919	Validation	1	1	-0.901	38.149
7196	-0.889030000000016	-0.789030000000016	38.137496999999918	38.237496999999919	Validation	1	1	-0.861	38.141
7197	-0.789030000000016	-0.689030000000016	38.137496999999918	38.237496999999919	Validation	1	1	-0.703	38.142
7198	-0.689030000000016	-0.589030000000016	38.137496999999918	38.237496999999919	Validation	1	1	-0.641	38.142
7266	-6.589030000000010	-6.489030000000010	38.037496999999917	38.137496999999918	GLM	NA	1	-6.544	38.069
7269	-6.289030000000011	-6.189030000000011	38.037496999999917	38.137496999999918	GLM	NA	0	NA	NA
7275	-5.689030000000013	-5.589030000000013	38.037496999999917	38.137496999999918	GLM	NA	0	NA	NA
7276	-5.589030000000013	-5.489030000000014	38.037496999999917	38.137496999999918	GLM	NA	0	NA	NA
7282	-4.989030000000016	-4.889030000000016	38.037496999999917	38.137496999999918	GLM	NA	0	NA	NA
7285	-4.689030000000017	-4.589030000000017	38.037496999999917	38.137496999999918	GLM	NA	0	NA	NA
7288	-4.389030000000018	-4.289030000000018	38.037496999999917	38.137496999999918	GLM	NA	0	NA	NA
7289	-4.289030000000018	-4.189030000000018	38.037496999999917	38.137496999999918	GLM	NA	1	-4.204	38.052
7296	-3.589030000000018	-3.489030000000018	38.037496999999917	38.137496999999918	GLM	NA	0	NA	NA
7305	-2.689030000000018	-2.589030000000017	38.037496999999917	38.137496999999918	GLM	NA	0	NA	NA
7308	-2.389030000000017	-2.289030000000017	38.037496999999917	38.137496999999918	GLM	NA	0	NA	NA
7316	-1.589030000000017	-1.489030000000017	38.037496999999917	38.137496999999918	GLM	NA	1	-1.536	38.051
7317	-1.489030000000017	-1.389030000000016	38.037496999999917	38.137496999999918	Validation	1	1	-1.419	38.041
7318	-1.389030000000016	-1.289030000000016	38.037496999999917	38.137496999999918	GLM	NA	1	-1.308	38.127
7322	-0.989030000000016	-0.889030000000016	38.037496999999917	38.137496999999918	GLM	NA	1	-0.900	38.086
7323	-0.889030000000016	-0.789030000000016	38.037496999999917	38.137496999999918	Validation	1	1	-0.795	38.094
7324	-0.789030000000016	-0.689030000000016	38.037496999999917	38.137496999999918	Validation	1	1	-0.707	38.093
7390	-6.889030000000009	-6.789030000000009	37.937496999999915	38.037496999999917	GLM	NA	0	NA	NA
7396	-6.289030000000011	-6.189030000000011	37.937496999999915	38.037496999999917	GLM	NA	0	NA	NA
7398	-6.089030000000012	-5.989030000000012	37.937496999999915	38.037496999999917	GLM	NA	1	-6.052	38.026
7400	-5.889030000000012	-5.789030000000013	37.937496999999915	38.037496999999917	GLM	NA	0	NA	NA
7404	-5.489030000000014	-5.389030000000014	37.937496999999915	38.037496999999917	GLM	NA	0	NA	NA
7405	-5.389030000000014	-5.289030000000015	37.937496999999915	38.037496999999917	GLM	NA	0	NA	NA
7415	-4.389030000000018	-4.289030000000018	37.937496999999915	38.037496999999917	GLM	NA	1	-4.320	37.991
7424	-3.489030000000018	-3.389030000000018	37.937496999999915	38.037496999999917	GLM	NA	0	NA	NA
7425	-3.389030000000018	-3.289030000000018	37.937496999999915	38.037496999999917	GLM	NA	1	-3.359	37.955
7436	-2.289030000000017	-2.189030000000017	37.937496999999915	38.037496999999917	GLM	NA	0	NA	NA
7441	-1.789030000000017	-1.689030000000017	37.937496999999915	38.037496999999917	GLM	NA	1	-1.710	38.014
7446	-1.289030000000016	-1.189030000000016	37.937496999999915	38.037496999999917	GLM	NA	1	-1.223	38.012
7447	-1.189030000000016	-1.089030000000016	37.937496999999915	38.037496999999917	Validation	1	1	-1.135	37.950
7448	-1.089030000000016	-0.989030000000016	37.937496999999915	38.037496999999917	Validation	1	1	-1.044	38.013
7449	-0.989030000000016	-0.889030000000016	37.937496999999915	38.037496999999917	Validation	1	1	-0.926	37.957
7450	-0.889030000000016	-0.789030000000016	37.937496999999915	38.037496999999917	Validation	1	1	-0.797	37.974
7451	-0.789030000000016	-0.689030000000016	37.937496999999915	38.037496999999917	Validation	1	1	-0.749	38.020
7515	-7.089030000000008	-6.989030000000009	37.837496999999914	37.937496999999915	GLM	NA	0	NA	NA
7517	-6.889030000000009	-6.789030000000009	37.837496999999914	37.937496999999915	GLM	NA	0	NA	NA
7526	-5.989030000000012	-5.889030000000012	37.837496999999914	37.937496999999915	GLM	NA	0	NA	NA
7534	-5.189030000000015	-5.089030000000015	37.837496999999914	37.937496999999915	GLM	NA	0	NA	NA
7535	-5.089030000000015	-4.989030000000016	37.837496999999914	37.937496999999915	GLM	NA	0	NA	NA
7538	-4.789030000000016	-4.689030000000017	37.837496999999914	37.937496999999915	Validation	1	1	-4.777	37.876
7549	-3.689030000000018	-3.589030000000018	37.837496999999914	37.937496999999915	GLM	NA	0	NA	NA
7551	-3.489030000000018	-3.389030000000018	37.837496999999914	37.937496999999915	GLM	NA	1	-3.467	37.871
7553	-3.289030000000018	-3.189030000000018	37.837496999999914	37.937496999999915	GLM	NA	1	-3.213	37.881
7554	-3.189030000000018	-3.089030000000018	37.837496999999914	37.937496999999915	GLM	NA	1	-3.166	37.885
7555	-3.089030000000018	-2.989030000000018	37.837496999999914	37.937496999999915	GLM	NA	1	-3.062	37.851
7557	-2.889030000000018	-2.789030000000018	37.837496999999914	37.937496999999915	GLM	NA	0	NA	NA
7563	-2.289030000000017	-2.189030000000017	37.837496999999914	37.937496999999915	GLM	NA	0	NA	NA
7576	-0.989030000000016	-0.889030000000016	37.837496999999914	37.937496999999915	Validation	1	1	-0.897	37.856
7577	-0.889030000000016	-0.789030000000016	37.837496999999914	37.937496999999915	Validation	1	1	-0.831	37.865
7578	-0.789030000000016	-0.689030000000016	37.837496999999914	37.937496999999915	Validation	1	1	-0.754	37.935
7650	-6.289030000000011	-6.189030000000011	37.737496999999912	37.837496999999914	GLM	NA	0	NA	NA
7651	-6.189030000000011	-6.089030000000012	37.737496999999912	37.837496999999914	GLM	NA	0	NA	NA
7652	-6.089030000000012	-5.989030000000012	37.737496999999912	37.837496999999914	GLM	NA	0	NA	NA
7655	-5.789030000000013	-5.689030000000013	37.737496999999912	37.837496999999914	Validation	1	0	NA	NA
7658	-5.489030000000014	-5.389030000000014	37.737496999999912	37.837496999999914	GLM	NA	1	-5.403	37.780
7660	-5.289030000000015	-5.189030000000015	37.737496999999912	37.837496999999914	Validation	1	1	-5.209	37.773
7666	-4.689030000000017	-4.589030000000017	37.737496999999912	37.837496999999914	GLM	NA	1	-4.689	37.780
7675	-3.789030000000019	-3.689030000000018	37.737496999999912	37.837496999999914	Validation	1	1	-3.758	37.761
7677	-3.589030000000018	-3.489030000000018	37.737496999999912	37.837496999999914	GLM	NA	0	NA	NA
7680	-3.289030000000018	-3.189030000000018	37.737496999999912	37.837496999999914	GLM	NA	0	NA	NA
7681	-3.189030000000018	-3.089030000000018	37.737496999999912	37.837496999999914	Validation	1	1	-3.143	37.789
7682	-3.089030000000018	-2.989030000000018	37.737496999999912	37.837496999999914	GLM	NA	1	-3.082	37.763
7689	-2.389030000000017	-2.289030000000017	37.737496999999912	37.837496999999914	GLM	NA	0	NA	NA
7690	-2.289030000000017	-2.189030000000017	37.737496999999912	37.837496999999914	GLM	NA	0	NA	NA
7693	-1.989030000000017	-1.889030000000017	37.737496999999912	37.837496999999914	GLM	NA	0	NA	NA
7698	-1.489030000000017	-1.389030000000016	37.737496999999912	37.837496999999914	GLM	NA	1	-1.447	37.826
7700	-1.289030000000016	-1.189030000000016	37.737496999999912	37.837496999999914	GLM	NA	1	-1.277	37.738
7766	-7.389030000000007	-7.289030000000007	37.637496999999911	37.737496999999912	GLM	NA	0	NA	NA
7773	-6.689030000000010	-6.589030000000010	37.637496999999911	37.737496999999912	GLM	NA	1	-6.659	37.671
7774	-6.589030000000010	-6.489030000000010	37.637496999999911	37.737496999999912	GLM	NA	0	NA	NA
7777	-6.289030000000011	-6.189030000000011	37.637496999999911	37.737496999999912	GLM	NA	1	-6.258	37.682
7780	-5.989030000000012	-5.889030000000012	37.637496999999911	37.737496999999912	GLM	NA	1	-5.978	37.682
7781	-5.889030000000012	-5.789030000000013	37.637496999999911	37.737496999999912	GLM	NA	1	-5.807	37.645
7787	-5.289030000000015	-5.189030000000015	37.637496999999911	37.737496999999912	GLM	NA	1	-5.246	37.698
7789	-5.089030000000015	-4.989030000000016	37.637496999999911	37.737496999999912	GLM	NA	1	-5.046	37.718
7793	-4.689030000000017	-4.589030000000017	37.637496999999911	37.737496999999912	GLM	NA	1	-4.637	37.723
7796	-4.389030000000018	-4.289030000000018	37.637496999999911	37.737496999999912	GLM	NA	1	-4.357	37.673
7800	-3.989030000000019	-3.889030000000019	37.637496999999911	37.737496999999912	GLM	NA	1	-3.965	37.726
7803	-3.689030000000018	-3.589030000000018	37.637496999999911	37.737496999999912	GLM	NA	1	-3.684	37.737
7808	-3.189030000000018	-3.089030000000018	37.637496999999911	37.737496999999912	GLM	NA	0	NA	NA
7809	-3.089030000000018	-2.989030000000018	37.637496999999911	37.737496999999912	Validation	1	1	-3.077	37.730
7813	-2.689030000000018	-2.589030000000017	37.637496999999911	37.737496999999912	GLM	NA	0	NA	NA
7822	-1.789030000000017	-1.689030000000017	37.637496999999911	37.737496999999912	GLM	NA	1	-1.698	37.640
7828	-1.189030000000016	-1.089030000000016	37.637496999999911	37.737496999999912	GLM	NA	1	-1.162	37.723
7891	-7.589030000000006	-7.489030000000007	37.537496999999910	37.637496999999911	GLM	NA	0	NA	NA
7892	-7.489030000000007	-7.389030000000007	37.537496999999910	37.637496999999911	GLM	NA	0	NA	NA
7902	-6.489030000000010	-6.389030000000011	37.537496999999910	37.637496999999911	GLM	NA	0	NA	NA
7912	-5.489030000000014	-5.389030000000014	37.537496999999910	37.637496999999911	GLM	NA	1	-5.423	37.567
7918	-4.889030000000016	-4.789030000000016	37.537496999999910	37.637496999999911	GLM	NA	1	-4.860	37.564
7919	-4.789030000000016	-4.689030000000017	37.537496999999910	37.637496999999911	GLM	NA	1	-4.727	37.615
7937	-2.989030000000018	-2.889030000000018	37.537496999999910	37.637496999999911	Validation	1	1	-2.961	37.540
7940	-2.689030000000018	-2.589030000000017	37.537496999999910	37.637496999999911	Validation	1	0	NA	NA
7942	-2.489030000000017	-2.389030000000017	37.537496999999910	37.637496999999911	GLM	NA	0	NA	NA
7952	-1.489030000000017	-1.389030000000016	37.537496999999910	37.637496999999911	GLM	NA	1	-1.423	37.613
7954	-1.289030000000016	-1.189030000000016	37.537496999999910	37.637496999999911	GLM	NA	1	-1.256	37.597
8021	-7.289030000000007	-7.189030000000008	37.437496999999908	37.537496999999910	GLM	NA	1	-7.268	37.496
8027	-6.689030000000010	-6.589030000000010	37.437496999999908	37.537496999999910	GLM	NA	0	NA	NA
8029	-6.489030000000010	-6.389030000000011	37.437496999999908	37.537496999999910	GLM	NA	1	-6.409	37.450
8031	-6.289030000000011	-6.189030000000011	37.437496999999908	37.537496999999910	GLM	NA	1	-6.224	37.441
8032	-6.189030000000011	-6.089030000000012	37.437496999999908	37.537496999999910	GLM	NA	1	-6.133	37.449
8033	-6.089030000000012	-5.989030000000012	37.437496999999908	37.537496999999910	Validation	1	1	-6.007	37.454
8039	-5.489030000000014	-5.389030000000014	37.437496999999908	37.537496999999910	GLM	NA	0	NA	NA
8040	-5.389030000000014	-5.289030000000015	37.437496999999908	37.537496999999910	GLM	NA	1	-5.374	37.507
8043	-5.089030000000015	-4.989030000000016	37.437496999999908	37.537496999999910	GLM	NA	1	-5.075	37.516
8045	-4.889030000000016	-4.789030000000016	37.437496999999908	37.537496999999910	GLM	NA	1	-4.873	37.452
8050	-4.389030000000018	-4.289030000000018	37.437496999999908	37.537496999999910	GLM	NA	0	NA	NA
8052	-4.189030000000018	-4.089030000000019	37.437496999999908	37.537496999999910	GLM	NA	0	NA	NA
8061	-3.289030000000018	-3.189030000000018	37.437496999999908	37.537496999999910	GLM	NA	0	NA	NA
8062	-3.189030000000018	-3.089030000000018	37.437496999999908	37.537496999999910	GLM	NA	1	-3.146	37.473
8066	-2.789030000000018	-2.689030000000018	37.437496999999908	37.537496999999910	GLM	NA	1	-2.714	37.439
8073	-2.089030000000017	-1.989030000000017	37.437496999999908	37.537496999999910	GLM	NA	1	-2.053	37.466
8078	-1.589030000000017	-1.489030000000017	37.437496999999908	37.537496999999910	GLM	NA	1	-1.559	37.439
8154	-6.689030000000010	-6.589030000000010	37.337496999999907	37.437496999999908	Validation	1	1	-6.672	37.363
8155	-6.589030000000010	-6.489030000000010	37.337496999999907	37.437496999999908	GLM	NA	1	-6.519	37.359
8157	-6.389030000000011	-6.289030000000011	37.337496999999907	37.437496999999908	GLM	NA	1	-6.338	37.357
8161	-5.989030000000012	-5.889030000000012	37.337496999999907	37.437496999999908	Validation	1	1	-5.932	37.430
8162	-5.889030000000012	-5.789030000000013	37.337496999999907	37.437496999999908	GLM	NA	1	-5.877	37.435
8167	-5.389030000000014	-5.289030000000015	37.337496999999907	37.437496999999908	GLM	NA	0	NA	NA
8168	-5.289030000000015	-5.189030000000015	37.337496999999907	37.437496999999908	GLM	NA	1	-5.228	37.365
8173	-4.789030000000016	-4.689030000000017	37.337496999999907	37.437496999999908	GLM	NA	1	-4.775	37.400
8175	-4.589030000000017	-4.489030000000017	37.337496999999907	37.437496999999908	Validation	1	1	-4.502	37.413
8177	-4.389030000000018	-4.289030000000018	37.337496999999907	37.437496999999908	GLM	NA	1	-4.383	37.385
8179	-4.189030000000018	-4.089030000000019	37.337496999999907	37.437496999999908	GLM	NA	0	NA	NA
8180	-4.089030000000019	-3.989030000000019	37.337496999999907	37.437496999999908	GLM	NA	0	NA	NA
8182	-3.889030000000019	-3.789030000000019	37.337496999999907	37.437496999999908	Validation	1	0	NA	NA
8183	-3.789030000000019	-3.689030000000018	37.337496999999907	37.437496999999908	GLM	NA	1	-3.708	37.376
8187	-3.389030000000018	-3.289030000000018	37.337496999999907	37.437496999999908	GLM	NA	0	NA	NA
8193	-2.789030000000018	-2.689030000000018	37.337496999999907	37.437496999999908	GLM	NA	1	-2.716	37.434
8194	-2.689030000000018	-2.589030000000017	37.337496999999907	37.437496999999908	GLM	NA	0	NA	NA
8195	-2.589030000000017	-2.489030000000017	37.337496999999907	37.437496999999908	GLM	NA	1	-2.531	37.350
8198	-2.289030000000017	-2.189030000000017	37.337496999999907	37.437496999999908	GLM	NA	1	-2.197	37.347
8201	-1.989030000000017	-1.889030000000017	37.337496999999907	37.437496999999908	GLM	NA	1	-1.941	37.375
8273	-7.489030000000007	-7.389030000000007	37.237496999999905	37.337496999999907	GLM	NA	1	-7.412	37.271
8277	-7.089030000000008	-6.989030000000009	37.237496999999905	37.337496999999907	GLM	NA	1	-7.027	37.277
8285	-6.289030000000011	-6.189030000000011	37.237496999999905	37.337496999999907	GLM	NA	1	-6.261	37.303
8291	-5.689030000000013	-5.589030000000013	37.237496999999905	37.337496999999907	GLM	NA	0	NA	NA
8292	-5.589030000000013	-5.489030000000014	37.237496999999905	37.337496999999907	GLM	NA	1	-5.499	37.295
8299	-4.889030000000016	-4.789030000000016	37.237496999999905	37.337496999999907	Validation	1	1	-4.813	37.275
8304	-4.389030000000018	-4.289030000000018	37.237496999999905	37.337496999999907	GLM	NA	1	-4.382	37.324
8308	-3.989030000000019	-3.889030000000019	37.237496999999905	37.337496999999907	GLM	NA	1	-3.913	37.257
8315	-3.289030000000018	-3.189030000000018	37.237496999999905	37.337496999999907	GLM	NA	1	-3.237	37.293
8318	-2.989030000000018	-2.889030000000018	37.237496999999905	37.337496999999907	GLM	NA	0	NA	NA
8319	-2.889030000000018	-2.789030000000018	37.237496999999905	37.337496999999907	Validation	1	0	NA	NA
8320	-2.789030000000018	-2.689030000000018	37.237496999999905	37.337496999999907	GLM	NA	0	NA	NA
8401	-7.389030000000007	-7.289030000000007	37.137496999999904	37.237496999999905	GLM	NA	1	-7.321	37.218
8402	-7.289030000000007	-7.189030000000008	37.137496999999904	37.237496999999905	Validation	1	1	-7.204	37.210
8407	-6.789030000000009	-6.689030000000010	37.137496999999904	37.237496999999905	GLM	NA	1	-6.752	37.229
8409	-6.589030000000010	-6.489030000000010	37.137496999999904	37.237496999999905	GLM	NA	1	-6.511	37.233
8414	-6.089030000000012	-5.989030000000012	37.137496999999904	37.237496999999905	GLM	NA	0	NA	NA
8418	-5.689030000000013	-5.589030000000013	37.137496999999904	37.237496999999905	GLM	NA	0	NA	NA
8419	-5.589030000000013	-5.489030000000014	37.137496999999904	37.237496999999905	GLM	NA	1	-5.508	37.230
8420	-5.489030000000014	-5.389030000000014	37.137496999999904	37.237496999999905	GLM	NA	1	-5.482	37.208
8426	-4.889030000000016	-4.789030000000016	37.137496999999904	37.237496999999905	GLM	NA	0	NA	NA
8431	-4.389030000000018	-4.289030000000018	37.137496999999904	37.237496999999905	GLM	NA	1	-4.323	37.206
8433	-4.189030000000018	-4.089030000000019	37.137496999999904	37.237496999999905	GLM	NA	1	-4.146	37.169
8437	-3.789030000000019	-3.689030000000018	37.137496999999904	37.237496999999905	GLM	NA	1	-3.716	37.206
8440	-3.489030000000018	-3.389030000000018	37.137496999999904	37.237496999999905	GLM	NA	1	-3.474	37.191
8445	-2.989030000000018	-2.889030000000018	37.137496999999904	37.237496999999905	GLM	NA	0	NA	NA
8447	-2.789030000000018	-2.689030000000018	37.137496999999904	37.237496999999905	Validation	1	1	-2.776	37.142
8449	-2.589030000000017	-2.489030000000017	37.137496999999904	37.237496999999905	Validation	1	0	NA	NA
8450	-2.489030000000017	-2.389030000000017	37.137496999999904	37.237496999999905	GLM	NA	1	-2.404	37.186
8451	-2.389030000000017	-2.289030000000017	37.137496999999904	37.237496999999905	GLM	NA	0	NA	NA
8453	-2.189030000000017	-2.089030000000017	37.137496999999904	37.237496999999905	GLM	NA	1	-2.115	37.162
8455	-1.989030000000017	-1.889030000000017	37.137496999999904	37.237496999999905	GLM	NA	1	-1.982	37.224
8533	-6.889030000000009	-6.789030000000009	37.037496999999902	37.137496999999904	GLM	NA	0	NA	NA
8539	-6.289030000000011	-6.189030000000011	37.037496999999902	37.137496999999904	GLM	NA	0	NA	NA
8540	-6.189030000000011	-6.089030000000012	37.037496999999902	37.137496999999904	GLM	NA	1	-6.163	37.127
8542	-5.989030000000012	-5.889030000000012	37.037496999999902	37.137496999999904	GLM	NA	1	-5.895	37.124
8549	-5.289030000000015	-5.189030000000015	37.037496999999902	37.137496999999904	GLM	NA	1	-5.192	37.054
8555	-4.689030000000017	-4.589030000000017	37.037496999999902	37.137496999999904	GLM	NA	1	-4.668	37.041
8560	-4.189030000000018	-4.089030000000019	37.037496999999902	37.137496999999904	GLM	NA	0	NA	NA
8563	-3.889030000000019	-3.789030000000019	37.037496999999902	37.137496999999904	GLM	NA	1	-3.820	37.136
8564	-3.789030000000019	-3.689030000000018	37.037496999999902	37.137496999999904	GLM	NA	1	-3.707	37.084
8566	-3.589030000000018	-3.489030000000018	37.037496999999902	37.137496999999904	GLM	NA	1	-3.548	37.133
8568	-3.389030000000018	-3.289030000000018	37.037496999999902	37.137496999999904	Validation	1	0	NA	NA
8570	-3.189030000000018	-3.089030000000018	37.037496999999902	37.137496999999904	GLM	NA	0	NA	NA
8571	-3.089030000000018	-2.989030000000018	37.037496999999902	37.137496999999904	GLM	NA	0	NA	NA
8572	-2.989030000000018	-2.889030000000018	37.037496999999902	37.137496999999904	GLM	NA	0	NA	NA
8575	-2.689030000000018	-2.589030000000017	37.037496999999902	37.137496999999904	Validation	1	1	-2.649	37.105
8576	-2.589030000000017	-2.489030000000017	37.037496999999902	37.137496999999904	Validation	1	1	-2.539	37.115
8579	-2.289030000000017	-2.189030000000017	37.037496999999902	37.137496999999904	GLM	NA	1	-2.191	37.040
8580	-2.189030000000017	-2.089030000000017	37.037496999999902	37.137496999999904	Validation	1	1	-2.134	37.129
8666	-6.289030000000011	-6.189030000000011	36.937496999999901	37.037496999999902	GLM	NA	0	NA	NA
8670	-5.889030000000012	-5.789030000000013	36.937496999999901	37.037496999999902	GLM	NA	0	NA	NA
8677	-5.189030000000015	-5.089030000000015	36.937496999999901	37.037496999999902	Validation	1	1	-5.113	36.989
8679	-4.989030000000016	-4.889030000000016	36.937496999999901	37.037496999999902	GLM	NA	1	-4.904	36.948
8695	-3.389030000000018	-3.289030000000018	36.937496999999901	37.037496999999902	GLM	NA	0	NA	NA
8696	-3.289030000000018	-3.189030000000018	36.937496999999901	37.037496999999902	GLM	NA	0	NA	NA
8697	-3.189030000000018	-3.089030000000018	36.937496999999901	37.037496999999902	Validation	1	1	-3.133	36.950
8700	-2.889030000000018	-2.789030000000018	36.937496999999901	37.037496999999902	Validation	1	1	-2.875	36.987
8701	-2.789030000000018	-2.689030000000018	36.937496999999901	37.037496999999902	Validation	1	1	-2.760	36.991
8702	-2.689030000000018	-2.589030000000017	36.937496999999901	37.037496999999902	Validation	1	1	-2.669	36.998
8703	-2.589030000000017	-2.489030000000017	36.937496999999901	37.037496999999902	Validation	1	1	-2.566	36.976
8705	-2.389030000000017	-2.289030000000017	36.937496999999901	37.037496999999902	Validation	1	0	NA	NA
8710	-1.889030000000017	-1.789030000000017	36.937496999999901	37.037496999999902	GLM	NA	1	-1.881	37.023
8801	-5.489030000000014	-5.389030000000014	36.837496999999900	36.937496999999901	Validation	1	1	-5.410	36.870
8802	-5.389030000000014	-5.289030000000015	36.837496999999900	36.937496999999901	Validation	1	1	-5.354	36.850
8803	-5.289030000000015	-5.189030000000015	36.837496999999900	36.937496999999901	GLM	NA	1	-5.236	36.914
8805	-5.089030000000015	-4.989030000000016	36.837496999999900	36.937496999999901	GLM	NA	1	-5.029	36.927
8810	-4.589030000000017	-4.489030000000017	36.837496999999900	36.937496999999901	Validation	1	1	-4.511	36.883
8811	-4.489030000000017	-4.389030000000018	36.837496999999900	36.937496999999901	Validation	1	1	-4.403	36.901
8813	-4.289030000000018	-4.189030000000018	36.837496999999900	36.937496999999901	GLM	NA	1	-4.210	36.855
8815	-4.089030000000019	-3.989030000000019	36.837496999999900	36.937496999999901	GLM	NA	1	-4.019	36.843
8826	-2.989030000000018	-2.889030000000018	36.837496999999900	36.937496999999901	Validation	1	1	-2.931	36.851
8827	-2.889030000000018	-2.789030000000018	36.837496999999900	36.937496999999901	GLM	NA	0	NA	NA
8831	-2.489030000000017	-2.389030000000017	36.837496999999900	36.937496999999901	GLM	NA	1	-2.426	36.870
8922	-6.089030000000012	-5.989030000000012	36.737496999999898	36.837496999999900	GLM	NA	1	-6.081	36.745
8923	-5.989030000000012	-5.889030000000012	36.737496999999898	36.837496999999900	GLM	NA	1	-5.917	36.833
8925	-5.789030000000013	-5.689030000000013	36.737496999999898	36.837496999999900	GLM	NA	1	-5.767	36.766
8927	-5.589030000000013	-5.489030000000014	36.737496999999898	36.837496999999900	Validation	1	1	-5.509	36.758
8928	-5.489030000000014	-5.389030000000014	36.737496999999898	36.837496999999900	Validation	1	1	-5.464	36.768
8937	-4.589030000000017	-4.489030000000017	36.737496999999898	36.837496999999900	Validation	1	1	-4.545	36.740
8941	-4.189030000000018	-4.089030000000019	36.737496999999898	36.837496999999900	Validation	1	1	-4.100	36.741
8944	-3.889030000000019	-3.789030000000019	36.737496999999898	36.837496999999900	Validation	1	1	-3.848	36.757
8945	-3.789030000000019	-3.689030000000018	36.737496999999898	36.837496999999900	Validation	1	1	-3.748	36.744
8946	-3.689030000000018	-3.589030000000018	36.737496999999898	36.837496999999900	GLM	NA	1	-3.665	36.745
8953	-2.989030000000018	-2.889030000000018	36.737496999999898	36.837496999999900	Validation	1	1	-2.938	36.761
8956	-2.689030000000018	-2.589030000000017	36.737496999999898	36.837496999999900	GLM	NA	1	-2.646	36.827
9048	-6.189030000000011	-6.089030000000012	36.637496999999897	36.737496999999898	GLM	NA	1	-6.097	36.722
9051	-5.889030000000012	-5.789030000000013	36.637496999999897	36.737496999999898	GLM	NA	1	-5.854	36.698
9053	-5.689030000000013	-5.589030000000013	36.637496999999897	36.737496999999898	GLM	NA	1	-5.664	36.658
9056	-5.389030000000014	-5.289030000000015	36.637496999999897	36.737496999999898	GLM	NA	0	NA	NA
9058	-5.189030000000015	-5.089030000000015	36.637496999999897	36.737496999999898	GLM	NA	0	NA	NA
9059	-5.089030000000015	-4.989030000000016	36.637496999999897	36.737496999999898	GLM	NA	0	NA	NA
9060	-4.989030000000016	-4.889030000000016	36.637496999999897	36.737496999999898	GLM	NA	1	-4.895	36.687
9073	-3.689030000000018	-3.589030000000018	36.637496999999897	36.737496999999898	GLM	NA	1	-3.683	36.737
9075	-3.489030000000018	-3.389030000000018	36.637496999999897	36.737496999999898	GLM	NA	1	-3.483	36.709
9076	-3.389030000000018	-3.289030000000018	36.637496999999897	36.737496999999898	GLM	NA	1	-3.345	36.736
9081	-2.889030000000018	-2.789030000000018	36.637496999999897	36.737496999999898	GLM	NA	1	-2.862	36.736
9083	-2.689030000000018	-2.589030000000017	36.637496999999897	36.737496999999898	GLM	NA	1	-2.634	36.729
9175	-6.189030000000011	-6.089030000000012	36.537496999999895	36.637496999999897	GLM	NA	1	-6.135	36.634
9182	-5.489030000000014	-5.389030000000014	36.537496999999895	36.637496999999897	GLM	NA	0	NA	NA
9184	-5.289030000000015	-5.189030000000015	36.537496999999895	36.637496999999897	GLM	NA	0	NA	NA
9190	-4.689030000000017	-4.589030000000017	36.537496999999895	36.637496999999897	GLM	NA	1	-4.601	36.566
9191	-4.589030000000017	-4.489030000000017	36.537496999999895	36.637496999999897	GLM	NA	1	-4.575	36.577
9305	-5.889030000000012	-5.789030000000013	36.437496999999894	36.537496999999895	GLM	NA	1	-5.868	36.522
9310	-5.389030000000014	-5.289030000000015	36.437496999999894	36.537496999999895	GLM/validation	1	1	-5.307	36.493
9435	-5.589030000000013	-5.489030000000014	36.337496999999892	36.437496999999894	GLM	NA	0	NA	NA
9438	-5.289030000000015	-5.189030000000015	36.337496999999892	36.437496999999894	GLM	NA	1	-5.266	36.380
9562	-5.589030000000013	-5.489030000000014	36.237496999999891	36.337496999999892	GLM	NA	1	-5.584	36.270
9564	-5.389030000000014	-5.289030000000015	36.237496999999891	36.337496999999892	GLM	NA	1	-5.292	36.295
9686	-5.889030000000012	-5.789030000000013	36.137496999999890	36.237496999999891	GLM	NA	1	-5.805	36.145
9813	-5.889030000000012	-5.789030000000013	36.037496999999888	36.137496999999890	GLM	NA	1	-5.826	36.113
